# Supplementary material for: Proteiniphilum and Methanothrix harundinacea became dominant acetate utilizers in a methanogenic reactor operated under strong ammonia stress
Source: Front Microbiol. 2023 Jan 6;13:1098814. doi: 10.3389/fmicb.2022.1098814 (PMC9853277; doi:10.3389/fmicb.2022.1098814)
Supplement: Supplementary file 1 [file Data_Sheet_1.XLSX]

## Sheet: Sheet1 archaeal bins
	Function	Abbreviation	bin57	bin85	bin58	bin50	bin33	bin45
1	Methanogenesis
1.1	Hydrogenotrophic methanogenetic pathways
	Formylmethanofuran dehydrogenase, subunit A	Fmd	bin.57_01957	bin.85_00608	bin.58_01575	bin.50_00410	bin.33_02173
				bin.85_01203		bin.50_00667	bin.33_01794
						bin.50_00726
	Formylmethanofuran dehydrogenase, subunit B		bin.57_02073	bin.85_00607	bin.58_01574	bin.50_00668	bin.33_02176
				bin.85_01206		bin.50_00727	bin.33_01793
				bin.85_02508			bin.33_02319
	Formylmethanofuran dehydrogenase, subunit C		bin.57_01958	bin.85_00609	bin.58_01576	bin.50_00409	bin.33_02174
				bin.85_01204	bin.58_01129	bin.50_00725	bin.33_01795
				bin.85_02502		bin.50_00666
	Formylmethanofuran dehydrogenase, subunit D		bin.57_01959	bin.85_01205	bin.58_01573	bin.50_00728	bin.33_01792
						bin.50_00669	bin.33_02175
	Formylmethanofuran dehydrogenase, subunit E		bin.57_00335	bin.85_00663	bin.58_00278	bin.50_00845	bin.33_00197
					bin.58_01583	bin.50_00801	bin.33_01566
					bin.58_01814
	Formylmethanofuran dehydrogenase, subunit F		bin.57_00403	bin.85_00036	bin.58_01571	bin.50_00733	bin.33_01567
			bin.57_01956	bin.85_01028	bin.58_01572	bin.50_00734	bin.33_02277
			bin.57_00604	bin.85_01202
				bin.85_01801
	Formylmethanofuran dehydrogenase, subunit G		bin.57_00156	bin.85_02507			bin.33_02318
	Formylmethanofuran-tetrahydromethanopterin N-formyltransferase	Ftr	bin.57_00037	bin.85_00079	bin.58_00716	bin.50_02192	bin.33_01363
	Methenyltetrahydromethanopterin cyclohydrolase	Mch	bin.57_01114	bin.85_00119	bin.58_00943	bin.50_00878	bin.33_01927
	Methylenetetrahydromethanopterin dehydrogenase	Mtd	bin.57_01851	bin.85_00719	bin.58_01483	bin.50_01735	bin.33_01669
	Coenzyme F420-dependent N5,N10-methenyltetrahydromethanopterin reductase	Mer	bin.57_00237	bin.85_01602	bin.58_00472	bin.50_01733	bin.33_01867
	Tetrahydromethanopterin S-methyltransferase, subunit A (Fragment)	Mtr	bin.57_01925	bin.85_00217	bin.58_00296	bin.50_00713	bin.33_00456
			bin.57_00709	bin.85_01221
	Tetrahydromethanopterin S-methyltransferase, subunit B		bin.57_01926	bin.85_00218	bin.58_00295	bin.50_00716	bin.33_00455
	Tetrahydromethanopterin S-methyltransferase, subunit C		bin.57_00066	bin.85_00219	bin.58_00294	bin.50_00717	bin.33_00454
			bin.57_01520
	Tetrahydromethanopterin S-methyltransferase, subunit D		bin.57_01927	bin.85_00220	bin.58_00293	bin.50_00718	bin.33_00453
	Tetrahydromethanopterin S-methyltransferase, subunit E		bin.57_01928	bin.85_00221	bin.58_00292	bin.50_00719	bin.33_00452
	Tetrahydromethanopterin S-methyltransferase, subunit F		bin.57_01924	bin.85_00216	bin.58_00297	bin.50_00803	bin.33_00457
	Tetrahydromethanopterin S-methyltransferase, subunit G Tetrahydromethanopterin S-methyltransferase, subunit A /tetrahydromethanopterin S-methyltransferase, subunit G (Fragment)		bin.57_01836	bin.85_00215	bin.58_00298	bin.50_00713	bin.33_00458
	Tetrahydromethanopterin S-methyltransferase, subunit H		bin.57_00708	bin.85_00722
			bin.57_01837	bin.85_00214	bin.58_00299	bin.50_00712	bin.33_00459
	Methyl-CoM reductase alpha subunit	Mcr	bin.57_00990	bin.85_00466	bin.58_00291	bin.50_00720	bin.33_01550
						bin.50_01450
	Methyl-CoM reductase beta subunit		bin.57_00987	bin.85_00469	bin.58_00287	bin.50_00724	bin.33_01546
	Methyl-CoM reductase gamma subunit		bin.57_00989	bin.85_00467	bin.58_00290	bin.50_00721	bin.33_01549
						bin.50_01449
	Methyl-coenzyme M reductase operon protein D		bin.57_00988	bin.85_00468	bin.58_00288	bin.50_00723	bin.33_01548
	Methyl-coenzyme M reductase operon protein C		bin.57_00016	bin.85_00436	bin.58_00289	bin.50_00722	bin.33_01547
1.2	Acetotrophic methanogenetic pathways
	Acetate kinase	Ack					bin.33_02306
	Phosphate acetyltransferase	Pta					bin.33_02305
	Acetyl-CoA synthetase	Acs	bin.57_01655	bin.85_00329
			bin.57_01653	bin.85_00330
			bin.57_01654	bin.85_00331
			bin.57_00712	bin.85_00332
			bin.57_01652
	Acetyl-CoA decarbonylase/synthase complex, subunit alpha	Cdh	bin.57_01956	bin.85_01202			bin.33_01643
			bin.57_02016
	Acetyl-CoA decarbonylase/synthase complex, subunit beta		bin.57_00760	bin.85_00094			bin.33_01641
	Acetyl-CoA decarbonylase/synthase complex, subunit gamma		bin.57_00627	bin.85_02495			bin.33_01638
			bin.57_01049
			bin.57_01857
	Acetyl-CoA decarbonylase/synthase complex, subunit delta		bin.57_02192	bin.85_01365			bin.33_01639
			bin.57_02224	bin.85_02494
	Acetyl-CoA decarbonylase/synthase complex, subunit epsilon		bin.57_00230	bin.85_02120
			bin.57_00377	bin.85_01247
			bin.57_00250				bin.33_01642
	Tetrahydromethanopterin S-methyltransferase, subunit A	Mtr	bin.57_01925	bin.85_00217			bin.33_00456
			bin.57_00709	bin.85_01221
	Tetrahydromethanopterin S-methyltransferase, subunit B		bin.57_01926	bin.85_00218			bin.33_00455
	Tetrahydromethanopterin S-methyltransferase, subunit C		bin.57_00066	bin.85_00219			bin.33_00454
			bin.57_01520
	Tetrahydromethanopterin S-methyltransferase, subunit D		bin.57_01927	bin.85_00220			bin.33_00453
	Tetrahydromethanopterin S-methyltransferase, subunit E		bin.57_01928	bin.85_00221			bin.33_00452
	Tetrahydromethanopterin S-methyltransferase, subunit F		bin.57_01924	bin.85_00216			bin.33_00457
	Tetrahydromethanopterin S-methyltransferase, subunit G		bin.57_01836	bin.85_00215			bin.33_00458
	Tetrahydromethanopterin S-methyltransferase, subunit H		bin.57_00708	bin.85_00722			bin.33_00459
			bin.57_01837	bin.85_00214
	Methyl-CoM reductase alpha subunit	Mcr	bin.57_00990	bin.85_00466			bin.33_01550
	Methyl-CoM reductase beta subunit		bin.57_00987	bin.85_00469			bin.33_01546
	Methyl-CoM reductase gamma subunit		bin.57_00989	bin.85_00467			bin.33_01549
	Methyl-coenzyme M reductase operon protein D		bin.57_00988	bin.85_00468			bin.33_01548
	Methyl-coenzyme M reductase operon protein C		bin.57_00016	bin.85_00436			bin.33_01547
1.3	Methylotrophic methanogenetic pathways
	Methylcobamide:CoM methyltransferase	Mta					bin.33_00887	bin.45_00544
							bin.33_00953
							bin.33_01171
							bin.33_01576
							bin.33_00654
							bin.33_01518
	Methyl-CoM reductase alpha subunit	Mcr					bin.33_01550
	Methyl-CoM reductase beta subunit						bin.33_01546
	Methyl-CoM reductase gamma subunit						bin.33_01549
	Methyl-coenzyme M reductase operon protein C						bin.33_01548	bin.45_00795
	Methyl-coenzyme M reductase operon protein D						bin.33_01547
2	Energy conservation
	Energy-converting [NiFe] hydrogenase subunit A	Ech A-F				bin.50_00403	bin.33_00436
	Energy-converting [NiFe] hydrogenase subunit B					bin.50_00402	bin.33_00437
	Energy-converting [NiFe] hydrogenase subunit C					bin.50_00401	bin.33_00438
							bin.33_01615
	Energy-converting [NiFe] hydrogenase subunit D					bin.50_00400	bin.33_00439
	Energy-converting [NiFe] hydrogenase subunit E					bin.50_00399	bin.33_00440
	Energy-converting [NiFe] hydrogenase subunit F					bin.50_00398	bin.33_00441
	Energy-converting hydrogenase A, Eha complex subunit A	EhaA-T			bin.58_01028
	Energy-converting hydrogenase A, Eha complex subunit B				bin.58_01029
	Energy-converting hydrogenase A, Eha complex subunit C				bin.58_01030
	Energy-converting hydrogenase A, Eha complex subunit D				bin.58_01031
	Energy-converting hydrogenase A, Eha complex subunit E				bin.58_01032
	Energy-converting hydrogenase A, Eha complex subunit F				bin.58_01033
	Energy-converting hydrogenase A, Eha complex subunit G				bin.58_01034
	Energy-converting hydrogenase A, Eha complex subunit H				bin.58_01035
	Energy-converting hydrogenase A, Eha complex subunit I				bin.58_01036
	Energy-converting hydrogenase A, Eha complex subunit J				bin.58_01037
	Energy-converting hydrogenase A, Eha complex subunit K				bin.58_01038
	Energy-converting hydrogenase A, Eha complex subunit L				bin.58_01039
	Energy-converting hydrogenase A, Eha complex subunit M				bin.58_01040
	Energy-converting hydrogenase A, Eha complex subunit N				bin.58_01041
	Energy-converting hydrogenase A, Eha complex subunit O				bin.58_01042
	Energy-converting hydrogenase A, Eha complex subunit P				bin.58_01043
	Energy-converting hydrogenase A, Eha complex subunit Q				bin.58_01044
	Energy-converting hydrogenase A, Eha complex subunit R				bin.58_01045
	Energy-converting hydrogenase A, Eha complex subunit S		bin.57_00037	bin.85_00079	bin.58_01046
					bin.58_00716
	Energy-converting hydrogenase A, Eha complex subunit T				bin.58_01047
	Energy-converting hydrogenase B, Eha complex subunit A	EhbA-Q			bin.58_00722
	Energy-converting hydrogenase B, Eha complex subunit B				bin.58_00723
	Energy-converting hydrogenase B, Eha complex subunit C				bin.58_00724
	Energy-converting hydrogenase B, Eha complex subunit D				bin.58_00725
	Energy-converting hydrogenase B, Eha complex subunit E				bin.58_00726
	Energy-converting hydrogenase B, Eha complex subunit F				bin.58_00727
	Energy-converting hydrogenase B, Eha complex subunit G				bin.58_00728
	Energy-converting hydrogenase B, Eha complex subunit H				bin.58_00729
	Energy-converting hydrogenase B, Eha complex subunit I				bin.58_00730
	Energy-converting hydrogenase B, Eha complex subunit J				bin.58_00731
	Energy-converting hydrogenase B, Eha complex subunit K				bin.58_00732
	Energy-converting hydrogenase B, Eha complex subunit L				bin.58_00733
	Energy-converting hydrogenase B, Eha complex subunit M				bin.58_00734
	Energy-converting hydrogenase B, Eha complex subunit N				bin.58_00735
	Energy-converting hydrogenase B, Eha complex subunit O				bin.58_00736
	Energy-converting hydrogenase B, Eha complex subunit P				bin.58_00737
	Energy-converting hydrogenase B, Eha complex subunit Q				bin.58_00738
	F420-non-reducing [NiFe] hydrogenase subunit A	MvhAGD			bin.58_00738	bin.50_00765		bin.45_01155
					bin.58_01135			bin.45_01196
					bin.58_00309
	F420-non-reducing [NiFe] hydrogenase subunit G				bin.58_00308	bin.50_00764		bin.45_01665
					bin.58_01136			bin.45_01154
	F420-non-reducing [NiFe] hydrogenase subunit D				bin.58_00307	bin.50_00729		bin.45_01056
								bin.45_01597
								bin.45_01664
	Methano-phenazine-reducing [NiFe] hydrogenase subunit A	VhoAGC					bin.33_01198
							bin.33_01203
	Methano-phenazine-reducing [NiFe] hydrogenase subunit C						bin.33_01199
							bin.33_01204
	Methano-phenazine-reducing [NiFe] hydrogenase subunit G						bin.33_01197
							bin.33_01202
	Heterodisulfide reductase iron-sulfur subunit A	HdrABC	bin.57_01534	bin.85_02262	bin.58_01063	bin.50_00730	bin.33_00990	bin.45_01214
						bin.50_00215		bin.45_01663
	Heterodisulfide reductase subunit B		bin.57_01581	bin.85_02259	bin.58_01062	bin.50_00731	bin.33_00992	bin.45_00490
					bin.58_01227
	Heterodisulfide reductase iron-sulfur subunit C		bin.57_01582	bin.85_02260	bin.58_01061	bin.50_00732	bin.33_00991	bin.45_00491
	Heterodisulfide reductase iron-sulfur subunit A2	HdrA2B2C2			bin.58_00615
	Heterodisulfide reductase subunit B2						bin.33_01288
	Heterodisulfide reductase iron-sulfur subunit C2				bin.58_01226		bin.33_01289
	Methanophenazine-dependent heterodisulphide reductase subunit D	HdrDE	bin.57_02159	bin.85_00276			bin.33_01144
			bin.57_00327				bin.33_02312
							bin.33_02066
	Methanophenazine-dependent heterodisulphide reductase subunit E		bin.57_00328				bin.33_01143
	F420-reducing hydrogenase subunit A	FrhABG			bin.58_00669	bin.50_00108	bin.33_01262
	F420-reducing hydrogenase subunit B		bin.57_01183	bin.85_02040	bin.58_01891	bin.50_00111	bin.33_01252
			bin.57_00971		bin.58_00672
	F420-reducing hydrogenase subunit D				bin.58_00670	bin.50_00109	bin.33_01259
	F420-reducing hydrogenase subunit G				bin.58_00671	bin.50_00110	bin.33_01260
	Energy-conserving F420H2-dehydrogenase complex subunit A	FpoA-O	bin.57_01392	bin.85_02227			bin.33_01347	bin.45_00992
	Energy-conserving F420H2-dehydrogenase complex subunit B		bin.57_01393	bin.85_02228			bin.33_01346	bin.45_00993
	Energy-conserving F420H2-dehydrogenase complex subunit C		bin.57_01397	bin.85_02233			bin.33_01345	bin.45_00994
	Energy-conserving F420H2-dehydrogenase complex subunit D		bin.57_01394	bin.85_02229			bin.33_01344	bin.45_00995
	Energy-conserving F420H2-dehydrogenase complex subunit H		bin.57_01395	bin.85_02230			bin.33_01343	bin.45_00996
	Energy-conserving F420H2-dehydrogenase complex subunit I		bin.57_01396	bin.85_02231			bin.33_01342	bin.45_01249
	Energy-conserving F420H2-dehydrogenase complex subunit J		bin.57_01398	bin.85_02232			bin.33_01340	bin.45_01250
							bin.33_01341
	Energy-conserving F420H2-dehydrogenase complex subunit K		bin.57_01399	bin.85_02234			bin.33_01339	bin.45_01252
	Energy-conserving F420H2-dehydrogenase complex subunit L		bin.57_01400	bin.85_02235			bin.33_01338	bin.45_01253
	Energy-conserving F420H2-dehydrogenase complex subunit M		bin.57_01401	bin.85_02236			bin.33_01337	bin.45_01254
	Energy-conserving F420H2-dehydrogenase complex subunit N		bin.57_01402	bin.85_02237			bin.33_01336	bin.45_01255
	Energy-conserving F420H2-dehydrogenase complex subunit O		bin.57_00233	bin.85_01600			bin.33_01335	bin.45_00340
	Energy-conserving F420H2-dehydrogenase complex subunit F						bin.33_01866	bin.45_00343
	Formate dehydrogenase subunit alpha	FdhAB	bin.57_01661	bin.85_01027	bin.58_01567	bin.50_00846
			bin.57_02014	bin.85_00254	bin.58_01574	bin.50_00055
				bin.85_02325		bin.50_01352
	Formate dehydrogenase subunit beta				bin.58_01566	bin.50_00054
					bin.58_01573	bin.50_00847
						bin.50_01351
	Na+/H+ antiporter	Nha	bin.57_00831		bin.58_01836	bin.50_01750	bin.33_00436	bin.45_00132
			bin.57_01094		bin.58_00835			bin.45_01352
			bin.57_01095		bin.58_00669
	ATP synthase subunit A	Aha	bin.57_00827	bin.85_00045	bin.58_00373	bin.50_01265	bin.33_02126	bin.45_01184
				bin.85_01885
	ATP synthesis subunit B		bin.57_00826	bin.85_00046	bin.58_00372	bin.50_01266	bin.33_02125	bin.45_01183
				bin.85_01886
	ATP synthesis subunit C		bin.57_00829	bin.85_00043	bin.58_00375	bin.50_01263	bin.33_02128	bin.45_01615
				bin.85_01883		bin.50_02015
	ATP synthesis subunit D		bin.57_00825	bin.85_00047	bin.58_00371	bin.50_01267	bin.33_02124	bin.45_01182
				bin.85_01887		bin.50_02016
	ATP synthesis subunit E		bin.57_00830	bin.85_00042	bin.58_00376	bin.50_01262	bin.33_02256	bin.45_01614
				bin.85_01882
	ATP synthesis subunit F		bin.57_00828	bin.85_00044	bin.58_00374	bin.50_01264	bin.33_02127	bin.45_01616
				bin.85_01884
	ATP synthesis subunit I		bin.57_00832	bin.85_00040	bin.58_00378	bin.50_01268	bin.33_02258	bin.45_01612
				bin.85_01880
3	ROS-detoxification
	superoxide oxide dismutase	Sod
			bin.57_01872	bin.85_01855	bin.58_00017	bin.50_00233	bin.33_02251	bin.45_00887
							bin.33_01980
	Superoxide reductase	Sor		bin.85_01333	bin.58_01627	bin.50_02058
	catalase	Cat	bin.57_00579		bin.58_00330			bin.45_01377
					bin.58_00046
	peroxidase	Pxd
	glutathione peroxidase	Gpx
	peroxiredoxins	Prx						bin.45_01653
			bin.57_01871	bin.85_01521	bin.58_00016		bin.33_01277	bin.45_00959
				bin.85_01853
			bin.57_00718	bin.85_00993			bin.33_02007	bin.45_00817
	catalase-peroxidase	Kat(G)		bin.85_01786
	rubrerythrin	Rbr	bin.57_00578	bin.85_01402	bin.58_01628	bin.50_02062	bin.33_00788	bin.45_01057
			bin.57_01381	bin.85_01827	bin.58_01703		bin.33_01140
					bin.58_01743

## Sheet: Sheet2 bacterial bins
	Function	Abbreviation	bin2	bin3	bin7	bin8	bin10	bin11	bin12	bin14	bin18	bin20	bin21	bin22	bin24	bin25	bin29	bin30	bin31	bin32	bin34	bin36	bin37	bin40	bin41	bin42	bin43	bin44	bin48	bin53	bin54	bin59	bin60	bin61	bin63	bin64	bin65	bin67	bin68	bin76	bin78	bin79	bin83	bin84	bin86	bin87	bin89
1	Acetate oxidation
1.1	WL and GC shared pathways
	Acetate kinase	ACK	bin.2_02033		bin.7_00995	bin.8_01100	bin.10_01595	bin.11_00525	bin.12_00935	bin.14_01736	bin.18_00715	bin.20_01629		bin.22_01165	bin.24_00251		bin.29_00621		bin.31_01028	bin.32_01215	bin.34_02274	bin.36_00216	bin.37_01524	bin.40_01252	bin.41_02861	bin.42_01471		bin.44_00831	bin.48_01223		bin.54_00282	bin.59_02088	bin.60_00028		bin.63_00039	bin.64_00748		bin.67_00758	bin.68_00633	bin.76_02590	bin.78_02115	bin.79_01613	bin.83_01650	bin.84_00118	bin.86_01178		bin.89_01544
																																	bin.60_00030
	Phosphate acetyltransferase / phosphotransacetylase	PTA	bin.2_00228	bin.3_01028	bin.7_00994	bin.8_02257	bin.10_01594	bin.11_00327	bin.12_00629	bin.14_00490	bin.18_01277			bin.22_01166	bin.24_00252	bin.25_01286	bin.29_01500		bin.31_00461	bin.32_01213		bin.36_00764		bin.40_01253	bin.41_02859	bin.42_01472		bin.44_00867	bin.48_01221		bin.54_00283	bin.59_00789	bin.60_00029			bin.64_00747		bin.67_01481	bin.68_00632	bin.76_02592	bin.78_01127	bin.79_01615	bin.83_01648	bin.84_02226			bin.89_01546
			bin.2_00324	bin.3_01587	bin.7_02212						bin.18_01278			bin.22_01373		bin.25_00063			bin.31_01504	bin.32_01841		bin.36_00765		bin.40_01725	bin.41_03434				bin.48_02297		bin.54_00321							bin.67_01482	bin.68_02719	bin.76_02211	bin.78_01238	bin.79_02584	bin.83_00168
																															bin.54_00955								bin.68_01384								bin.89_00843
	Acetyl-CoA synthetase (ADP-forming)/Acetyl-CoA synthetase (AMP-forming)	ACS			bin.7_02383	bin.8_01347						bin.20_00857	bin.21_00035	bin.22_00180				bin.30_02938		bin.32_00279	bin.34_00430	bin.36_01274		bin.40_02267	bin.41_02068		bin.43_00575		bin.48_01456	bin.53_00125	bin.54_01021	bin.59_00273	bin.60_01209	bin.61_00560		bin.64_01919		bin.67_00319		bin.76_01224		bin.79_01838	bin.83_01298		bin.86_02160	bin.87_01904	bin.89_00847
						bin.8_01537						bin.20_01453	bin.21_00340					bin.30_00638			bin.34_01428			bin.40_02362	bin.41_01763				bin.48_00928	bin.53_01210	bin.54_01022	bin.59_00472		bin.61_00999		bin.64_00225				bin.76_00942			bin.83_01233		bin.86_03248		bin.89_00843
												bin.20_00945									bin.34_01242			bin.40_00461					bin.48_01856	bin.53_00090		bin.59_02288											bin.83_00522		bin.86_00370
																																													bin.86_00408
	Methylenetetrahydrofolate dehydrogenase	FOLD	bin.2_02171	bin.3_00901	bin.7_00256	bin.8_01588	bin.10_00342	bin.11_01216	bin.12_00819	bin.14_01558			bin.21_00815	bin.22_00524	bin.24_00702	bin.25_01795	bin.29_00080	bin.30_00184	bin.31_00045		bin.34_00616	bin.36_00632	bin.37_00293	bin.40_02842	bin.41_01413	bin.42_01574	bin.43_00194	bin.44_01098	bin.48_01767	bin.53_00628	bin.54_01071	bin.59_00444	bin.60_00688	bin.61_00571	bin.63_00090	bin.64_01204	bin.65_00008	bin.67_01682	bin.68_00095	bin.76_01753	bin.78_01547	bin.79_01207	bin.83_01896	bin.84_00702	bin.86_00508	bin.87_01290	bin.89_00849
							bin.10_01007								bin.24_01523																								bin.68_01731
	Formate tetrahydrofolate ligase / formyltetrahydrofolate synthetase	FHS	bin.2_01829	bin.3_00902	bin.7_02087	bin.8_00750	bin.10_00074		bin.12_01556		bin.18_02000		bin.21_01664	bin.22_00522	bin.24_01996					bin.32_00026		bin.36_00631	bin.37_00292		bin.41_01122	bin.42_00303			bin.48_00593		bin.54_00520			bin.61_00182	bin.63_01169			bin.67_01683	bin.68_01728	bin.76_01442		bin.79_01452	bin.83_01850	bin.84_00703		bin.87_00656	bin.89_00145
							bin.10_00344															bin.36_01320													bin.63_01508				bin.68_00093
							bin.10_01009
	Formate dehydrogenase	FDH	bin.2_00090	bin.3_01489							bin.18_01250				bin.24_01735									bin.40_01534						bin.53_01533	bin.54_01415	bin.59_00749			bin.63_01697	bin.64_01988		bin.67_00123	bin.68_02012						bin.86_02002
			bin.2_00850												bin.24_02284
		FDHA	bin.2_00851	bin.3_01488	bin.7_00725				bin.12_01105		bin.18_01753				bin.24_00730						bin.34_01981			bin.40_01533						bin.53_01286		bin.59_01846	bin.60_01132		bin.63_01633	bin.64_02031			bin.68_00879					bin.84_00614
															bin.24_00231						bin.34_02267			bin.40_01150								bin.59_01847			bin.63_01632				bin.68_02148					bin.84_01705	bin.86_02003
															bin.24_00230																								bin.68_02471
																																							bin.68_03318
		FDHB																														bin.59_00045						bin.67_00027
		FDHC		bin.3_01490		bin.8_01949	bin.10_00922											bin.30_02556				bin.36_01732			bin.41_03064									bin.61_00410	bin.63_01170			bin.67_00797	bin.68_02011	bin.76_02061		bin.79_01907		bin.84_00701			bin.89_00561
		FDHD	bin.2_00094	bin.3_01492		bin.8_01972									bin.24_01133									bin.40_00830									bin.60_01136		bin.63_01750			bin.67_01873	bin.68_02009						bin.86_00059
		FDHE																																	bin.63_01636
		FDHG													bin.24_00233																				bin.63_01635
		FDHH	bin.2_00649	bin.3_01640		bin.8_02170	bin.10_00347			bin.14_00976	bin.18_01753		bin.21_02106		bin.24_00232		bin.29_01228	bin.30_00116			bin.34_01979			bin.40_01149						bin.53_01109		bin.59_00487	bin.60_01134		bin.63_01634	bin.64_02030		bin.67_01826	bin.68_02292					bin.84_00082	bin.86_02001
					bin.7_01401													bin.30_01264						bin.40_01535								bin.59_00687			bin.63_00888
																		bin.30_02166														bin.59_01845
																		bin.30_02835														bin.59_00693
1.2	WL pathways
	Carbon monoxide dehydrogenase	ACSA					bin.10_00337		bin.12_00210				bin.21_00970								bin.34_02153	bin.36_01710																	bin.68_01739
	Acetyl CoA synthase catalytic subunit	ACSB		bin.3_00405			bin.10_00346												bin.31_00247				bin.37_01478																bin.68_01726
	Corrinoid/iron-sulfur protein large subunit	ACSC					bin.10_00339																												bin.63_01580				bin.68_01737
	Corrinoid/iron-sulfur protein small subunit	ACSD					bin.10_00340																																bin.68_01736
	Carbon monoxide dehydrogenase accessory protein	COOC					bin.10_00345																																bin.68_01727
	Carbon monoxide dehydrogenase nickel-insertion accessory protein	COOS				bin.8_01868	bin.10_00346				bin.18_01174							bin.30_00745															bin.60_01521					bin.67_01032	bin.68_01726
	Methyltetrahydrofolate:corrinoid/iron-sulfur protein methyltransferase	ACSE					bin.10_00338																																bin.68_00092
							bin.10_01010																																bin.68_01738
	Methylenetetrahydrofolate reductase	METF					bin.10_01005		bin.12_01372		bin.18_00675	bin.20_00053			bin.24_01763						bin.34_01347		bin.37_01262	bin.40_00519						bin.53_01124		bin.59_01245			bin.63_00073	bin.64_00243			bin.68_01733					bin.84_01311	bin.86_02726
							bin.10_00433																																bin.68_00097
																																							bin.68_01202
1.3	GC pathways
	Glycine/sarcosine/betaine reductase complex protein A	grdA	bin.2_00295	bin.3_01009							bin.18_01519				bin.24_01750							bin.36_00063									bin.54_01227							bin.67_00156	bin.68_00490					bin.84_00402
			bin.2_00296	bin.3_01010							bin.18_01520				bin.24_01751							bin.36_00064									bin.54_01228							bin.67_00157	bin.68_00491					bin.84_00403
			bin.2_00297								bin.18_01890
			bin.2_00298								bin.18_01891
	Glycine/sarcosine/betaine reductase complex component A2	grdB AB	bin.2_00294	bin.3_01011							bin.18_01892				bin.24_01752							bin.36_00065									bin.54_01233							bin.67_00158	bin.68_00489					bin.84_00408
			bin.2_00588								bin.18_00514																											bin.67_00852
			bin.2_01267
			bin.2_02058
	Glycine reductase complex component B subunits alpha and beta	grdB	bin.2_00299	bin.3_01007							bin.18_00406				bin.24_01749							bin.36_00061									bin.54_01231							bin.67_00155	bin.68_00492					bin.84_00406
			bin.2_00300	bin.3_01008							bin.18_00515											bin.36_00062									bin.54_01232							bin.67_00851	bin.68_00493					bin.84_00407
			bin.2_00587								bin.18_00516
			bin.2_01266								bin.18_01889
			bin.2_02059
			bin.2_02060
	Glycine/sarcosine/betaine reductase complex component C subunit alpha	grdC A	bin.2_00302	bin.3_01005							bin.18_00408											bin.36_00059									bin.54_01225							bin.67_00153	bin.68_00495
	Glycine/sarcosine/betaine reductase complex component C subunit beta	grdC B	bin.2_00301	bin.3_01006							bin.18_00407											bin.36_00060									bin.54_01226							bin.67_00154	bin.68_00494
	Pyruvate flavodoxin/ferredoxin oxidoreductase domain protein	PorA		bin.3_01203		bin.8_00613	bin.10_01888				bin.18_01842		bin.21_01737		bin.24_00970			bin.30_00810				bin.36_01460	bin.37_01609					bin.44_00006		bin.53_00319	bin.54_01019							bin.67_00074	bin.68_01836							bin.87_01534
															bin.24_02229													bin.44_00016										bin.67_00766	bin.68_02727
																																						bin.67_01658
																																						bin.67_00524
	Thiamine pyrophosphate protein domain protein TPP-binding	PorB		bin.3_01204		bin.8_00614	bin.10_01887				bin.18_01841				bin.24_00969							bin.36_01459	bin.37_01608							bin.53_00318	bin.54_01020							bin.67_00073	bin.68_01835							bin.87_01535
															bin.24_02230																							bin.67_00767	bin.68_02726
																																						bin.67_01657
	Pyruvate/ketoisovalerate oxidoreductase, gamma subunit	PorC	bin.2_00234	bin.3_00217	bin.7_00729	bin.8_00611	bin.10_01890				bin.18_02110			bin.22_01785	bin.24_00972			bin.30_02320		bin.32_01129		bin.36_01462	bin.37_01611		bin.41_02038	bin.42_00978			bin.48_01469	bin.53_00321	bin.54_01017	bin.59_00817						bin.67_00076	bin.68_00763	bin.76_01254		bin.79_02857	bin.83_01241	bin.84_00692		bin.87_01532	bin.89_01342
			bin.2_02336	bin.3_01201		bin.8_01535	bin.10_00615								bin.24_02227							bin.36_00161																bin.67_00764	bin.68_01838					bin.84_01320
				bin.3_01643																																		bin.67_01660	bin.68_02729
																																							bin.68_01958
	Pyruvate ferredoxin/flavodoxin oxidoreductase, delta subunit	PorD		bin.3_00214		bin.8_00612	bin.10_01889								bin.24_00971							bin.36_01461	bin.37_01610			bin.42_00981			bin.48_01466									bin.67_00765	bin.68_01837							bin.87_01533
				bin.3_01202											bin.24_02228																							bin.67_01659
	Pyruvate-formate lyase/Pyruvate-formate lyase activating enzyme	PflD		bin.3_00299		bin.8_00283	bin.10_01459	bin.11_01476	bin.12_01060	bin.14_00910	bin.18_00392				bin.24_02085	bin.25_01245	bin.29_01452		bin.31_00904	bin.32_01528		bin.36_01877			bin.41_02127	bin.42_00990		bin.44_00954			bin.54_00841				bin.63_00222			bin.67_01382	bin.68_00410	bin.76_02188	bin.78_01158	bin.79_01908					bin.89_00563
				bin.3_00645		bin.8_01925		bin.11_01475	bin.12_01059	bin.14_00911	bin.18_01851				bin.24_02226	bin.25_01246	bin.29_01451		bin.31_00903	bin.32_01529		bin.36_01876			bin.41_02128	bin.42_00989		bin.44_01313			bin.54_00842				bin.63_00223			bin.67_01383	bin.68_00409	bin.76_02053	bin.78_01159	bin.79_01909					bin.89_00562
				bin.3_00644																		bin.36_00814			bin.41_03066			bin.44_00467			bin.54_00813									bin.76_02054
																									bin.41_03065			bin.44_00745
																												bin.44_00972
	L-serine dehydratase, iron-sulfur-dependent	Sda						bin.11_00911		bin.14_02519						bin.25_00446	bin.29_00819		bin.31_01788						bin.41_01138	bin.42_00086		bin.44_00529	bin.48_00494											bin.76_01320	bin.78_00422	bin.79_00028
	L-serine dehydratase, iron-sulfur-dependent, alpha subunit	SdaA	bin.2_01261			bin.8_01166					bin.18_01128				bin.24_01397							bin.36_00380	bin.37_00844								bin.54_00155			bin.61_00538					bin.68_00294							bin.87_01451
											bin.18_01881											bin.36_01722
	L-serine dehydratase, iron-sulfur-dependent, beta subunit	SdaB	bin.2_01262			bin.8_01165					bin.18_01129				bin.24_01396							bin.36_00379	bin.37_00845								bin.54_00156			bin.61_00539					bin.68_00295							bin.87_01452
	Glycine hydroxymethyltransferase	GlyA	bin.2_02228	bin.3_00924	bin.7_01418	bin.8_00609	bin.10_01436	bin.11_01356	bin.12_01393	bin.14_01121	bin.18_01600	bin.20_00369		bin.22_00439	bin.24_00428	bin.25_00164			bin.31_00677	bin.32_00011	bin.34_01113	bin.36_01267	bin.37_01124	bin.40_01100	bin.41_02845	bin.42_01280	bin.43_00193	bin.44_00336	bin.48_01169	bin.53_00078	bin.54_00076	bin.59_00994			bin.63_00583	bin.64_00005	bin.65_00007	bin.67_00255	bin.68_00546	bin.76_01030	bin.78_01461	bin.79_01672	bin.83_02700	bin.84_00734	bin.86_00241	bin.87_01232	bin.89_01796
				bin.3_01350							bin.18_02069	bin.20_00564										bin.36_01663		bin.40_01103				bin.44_00748								bin.64_00055		bin.67_01685							bin.86_00309
																								bin.40_01192
	Glycine dehydrogenase	GcvP																		bin.32_02077					bin.41_01664	bin.42_00060			bin.48_02270											bin.76_00164		bin.79_00928					bin.89_02197
	Glycine dehydrogenase subunit A	GcvPA	bin.2_00212	bin.3_00490	bin.7_01977	bin.8_01437	bin.10_01198	bin.11_01353		bin.14_01124	bin.18_01431				bin.24_02016	bin.25_00168		bin.30_01912	bin.31_01790		bin.34_00661	bin.36_00595	bin.37_00255					bin.44_01522			bin.54_00419			bin.61_00288				bin.67_00181	bin.68_00185		bin.78_02340		bin.83_01187	bin.84_00415	bin.86_01158	bin.87_00609
			bin.2_00612	bin.3_00489	bin.7_00259	bin.8_01436	bin.10_01351	bin.11_01354		bin.14_01123					bin.24_02017	bin.25_00167		bin.30_01913	bin.31_01791		bin.34_00659	bin.36_00996	bin.37_00254					bin.44_01521			bin.54_00420			bin.61_00287				bin.67_00182	bin.68_00184					bin.84_01521		bin.87_00610
			bin.2_00211				bin.10_01199															bin.36_00596																						bin.84_01537
			bin.2_00613				bin.10_01350															bin.36_00997																						bin.84_00416
																																												bin.84_01520
																																												bin.84_01538
	Glycine dehydrogenase subunit B	GcvPB	bin.2_00211	bin.3_00489	bin.7_00259	bin.8_01436	bin.10_01199	bin.11_01354		bin.14_01123	bin.18_01431				bin.24_02017	bin.25_00167		bin.30_01913	bin.31_01791		bin.34_00659	bin.36_00596	bin.37_00254					bin.44_01521			bin.54_00420			bin.61_00287				bin.67_00182	bin.68_00184		bin.78_02340			bin.84_00416		bin.87_00610
			bin.2_00613	bin.3_00490	bin.7_01977	bin.8_01437	bin.10_01350	bin.11_01353		bin.14_01124					bin.24_02016	bin.25_00168		bin.30_01912	bin.31_01790		bin.34_00661	bin.36_00997	bin.37_00255					bin.44_01522			bin.54_00419			bin.61_00288				bin.67_00181	bin.68_00185					bin.84_01520		bin.87_00609
			bin.2_00212				bin.10_01198															bin.36_00595																						bin.84_01538
			bin.2_00612				bin.10_01351															bin.36_00996																						bin.84_00415
																																												bin.84_01521
																																												bin.84_01537
	Glycine cleavage system T protein	GcvT	bin.2_00209	bin.3_00487	bin.7_00257	bin.8_01433	bin.10_01201	bin.11_00348		bin.14_00515	bin.18_01433				bin.24_02019	bin.25_00737	bin.29_00904		bin.31_01793	bin.32_00318	bin.34_00657	bin.36_00598	bin.37_00252		bin.41_01415	bin.42_00470		bin.44_00747	bin.48_02494		bin.54_00422					bin.64_00983			bin.68_00182	bin.76_01751	bin.78_00554	bin.79_01204	bin.83_00753	bin.84_01518	bin.86_01156	bin.87_00612	bin.89_01116
																												bin.44_01206
	Glycine cleavage system H protein	GcvH	bin.2_00210	bin.3_00488	bin.7_00258	bin.8_01435	bin.10_01004	bin.11_01355	bin.12_01574	bin.14_01122	bin.18_01432	bin.20_00646	bin.21_01970		bin.24_02018	bin.25_00165			bin.31_01792	bin.32_00427	bin.34_00658	bin.36_00597	bin.37_00253	bin.40_03311	bin.41_02511	bin.42_00146			bin.48_01995		bin.54_00421			bin.61_00286		bin.64_00982			bin.68_00099	bin.76_00004	bin.78_01462	bin.79_02029	bin.83_02287	bin.84_01519	bin.86_01157	bin.87_00611	bin.89_00302
						bin.8_01868	bin.10_01200												bin.31_00676																				bin.68_00183
																																							bin.68_01740
	Dihydrolipoyl dehydrogenase	Dld	bin.2_00213		bin.7_02007	bin.8_00469	bin.10_01063	bin.11_00678		bin.14_00256	bin.18_00381	bin.20_01957			bin.24_02015	bin.25_01075	bin.29_00459	bin.30_02730	bin.31_00407	bin.32_00900	bin.34_02430	bin.36_00593	bin.37_00591	bin.40_02093	bin.41_00080	bin.42_00831		bin.44_00074	bin.48_00623		bin.54_00751		bin.60_01418	bin.61_00889				bin.67_00439	bin.68_00098	bin.76_01682	bin.78_00177	bin.79_00787	bin.83_02663	bin.84_00302	bin.86_00412	bin.87_00644	bin.89_01283
			bin.2_00552			bin.8_01142		bin.11_01272		bin.14_00562	bin.18_00841	bin.20_01971							bin.31_01089			bin.36_00594		bin.40_02847	bin.41_01353			bin.44_00143	bin.48_00941									bin.67_01435	bin.68_01516	bin.76_01795	bin.78_00267	bin.79_01234		bin.84_02141	bin.86_00503		bin.89_01960
			bin.2_00729					bin.11_01568		bin.14_02595									bin.31_01262									bin.44_00461	bin.48_01762										bin.68_01686		bin.78_00311
																												bin.44_00492	bin.48_02291										bin.68_01734
2	H2/formate metabolism and electron transfer
2.1	Formate dehydrogenase
	Formate dehydrogenase H	FdhH	bin.2_00090	bin.3_01489		bin.8_01978					bin.18_01250				bin.24_01735															bin.53_01533	bin.54_01415	bin.59_00749			bin.63_01697	bin.64_01988		bin.67_00123	bin.68_02012					bin.84_00082
			bin.2_00850												bin.24_02284
	Modular formate dehydrogenase-H, catalytic alpha subunit component 1	fdhH(A)1
	Modular formate dehydrogenase-H, catalytic alpha subunit component 2	fdhH(A)2		bin.3_01488											bin.24_01734																bin.54_01416				bin.63_01698				bin.68_02013
			bin.2_00089												bin.24_02283
			bin.2_00851
																																bin.59_00748
	Modular formate dehydrogenase-H, catalytic alpha subunit	fdhH(A)																						bin.40_00829								bin.59_02315													bin.86_00060
	Formate dehydrogenase subunit alpha	fdhA													bin.24_00231																				bin.63_01633									bin.84_00676
																																												bin.84_01705
		fdhA1
		fdhA2													bin.24_00230																				bin.63_01632
		fdhA3
		fdhA4
		fdhA5
		fdhA6
	Electron-confurcating hydrogenase, nuoF-like subunit	hydB		bin.3_00532			bin.10_00820																	bin.40_00828					bin.48_01155	bin.53_01075		bin.59_00747			bin.63_00634				bin.68_02288			bin.79_00063					bin.89_01122
			bin.2_00894																																				bin.68_01025
																																							bin.68_02015
													bin.21_00676
					bin.7_01397	bin.8_00745						bin.20_01239	bin.21_00560		bin.24_01739			bin.30_03066		bin.32_01847	bin.34_00888			bin.40_00380		bin.42_00397																	bin.83_01858		bin.86_00061
						bin.8_01476									bin.24_02282								bin.37_01246
	Electron-confurcating hydrogenase, nuoE-like subunit	hydC		bin.3_00533		bin.8_02440	bin.10_00819													bin.32_01317			bin.37_01036						bin.48_01154	bin.53_01076		bin.59_00043			bin.63_00265				bin.68_02289				bin.83_01671	bin.84_00530		bin.87_01994
																				bin.32_01654			bin.37_02174												bin.63_00635				bin.68_02016					bin.84_00854
																				bin.32_01846
																																												bin.84_01778
																																												bin.84_01781
					bin.7_01396								bin.21_00559					bin.30_03064						bin.40_00827		bin.42_00398						bin.59_00746												bin.84_01579
					bin.7_00827	bin.8_00668						bin.20_01240	bin.21_00677										bin.37_01247																bin.68_01023				bin.83_00512		bin.86_00062		bin.89_01123
			bin.2_00893																																							bin.79_00064
	Electron-confurcating hydrogenase, beta/gamma subunit fusion protein	hydBC						bin.11_00617	bin.12_00917	bin.14_00182						bin.25_01431	bin.29_00940														bin.54_00349										bin.78_01235					bin.87_01274
																			bin.31_01862				bin.37_01033								bin.54_00832												bin.83_01867	bin.84_01580
														bin.22_02366
	NADP-dependent formate dehydrogenase, alpha and beta subunit fusion protein	fdpAB	bin.2_00393																														bin.60_01132		bin.63_00267									bin.84_00528
				bin.3_01165
																													bin.48_01891
	Formate hydrogenlyase, ferredoxin subunit	hycB					bin.10_00347		bin.12_01085																							bin.59_00827												bin.84_01681		bin.87_01312
	Formate hydrogenlyase, antiporter subunit	hycC							bin.12_01084																							bin.59_00828												bin.84_01682		bin.87_01825
	Formate hydrogenlyase, membrane subunit	hycD							bin.12_01083																							bin.59_00829												bin.84_01683		bin.87_01826
	Formate hydrogenlyase, Ni,Fe hydrogenase large subunit	hycE							bin.12_01081		bin.18_00457											bin.36_01057										bin.59_00831						bin.67_00014						bin.84_01685		bin.87_01828
																						bin.36_01056
	Formate hydrogenlyase, Fe-S subunit	hycF							bin.12_01082																							bin.59_00830												bin.84_01684		bin.87_01827
	Formate hydrogenlyase, Ni,Fe hydrogenase small subunit	hycG							bin.12_01080		bin.18_00456											bin.36_01055										bin.59_00832						bin.67_00016						bin.84_01686		bin.87_01829
	NAD-dependent formate dehydrogenase-H, NuoEF-like beta subunit	fdhB				bin.8_02443									bin.24_01739									bin.40_00379						bin.53_01076	bin.54_00348	bin.59_00044	bin.60_00864			bin.64_01569			bin.68_02018						bin.86_00901
					bin.7_02263										bin.24_02282																bin.54_00833		bin.60_00865
						bin.8_02441									bin.24_01738															bin.53_01075	bin.54_00832								bin.68_02288
															bin.24_02281																bin.54_00349
	Quinone-reducing formate dehydrogenase-N, catalytic subunit	fdnG													bin.24_00231						bin.34_01981			bin.40_01150								bin.59_01846			bin.63_01633	bin.64_02031
																					bin.34_02267			bin.40_01533								bin.59_01847													bin.86_02002
																								bin.40_01534																					bin.86_02003
	Quinone-reducing formate dehydrogenase N, Fe-S subunit	fdnH													bin.24_00232						bin.34_01979			bin.40_01149																					bin.86_02001
																					bin.34_01980			bin.40_01535								bin.59_01845
																																			bin.63_01634
			bin.2_00649			bin.8_01074	bin.10_00347																																bin.68_02471					bin.84_00082
																																bin.59_00687				bin.64_02030			bin.68_02292
																																bin.59_00693
				bin.3_00536	bin.7_00725	bin.8_02170					bin.18_01753																						bin.60_01134					bin.67_00947						bin.84_01705
	Quinone-reducing formate dehydrogenase-N, cytochrome b subunit	fdnI													bin.24_00233						bin.34_01978			bin.40_01148								bin.59_01844			bin.63_01635	bin.64_02029									bin.86_02000
																								bin.40_01536
2.2	Hydrogenase
	(Fe) hydrogenase, large subunit HymC, putative	hyd
	Hypothetical hydrogenase subunit	hydA	bin.2_00895																bin.31_01863
					bin.7_00829	bin.8_00670	bin.10_00821	bin.11_01955	bin.12_00827	bin.14_01078			bin.21_00561			bin.25_00077	bin.29_01489			bin.32_01319			bin.37_01038			bin.42_00396			bin.48_01156		bin.54_00350				bin.63_00633				bin.68_01026		bin.78_01257	bin.79_00062	bin.83_01673	bin.84_00856		bin.87_01684	bin.89_01121
					bin.7_01398	bin.8_00746	bin.10_00923		bin.12_00916				bin.21_00675							bin.32_01656			bin.37_01142																bin.68_02014				bin.83_01859	bin.84_01581
					bin.7_02043				bin.12_01577											bin.32_01848			bin.37_01245																					bin.84_01780
						bin.8_01477
						bin.8_02442
	Electron-confurcating hydrogenase, nuoF-like subunit	hydB		bin.3_00532			bin.10_00820																	bin.40_00828					bin.48_01155	bin.53_01075		bin.59_00747			bin.63_00634				bin.68_02288			bin.79_00063					bin.89_01122
			bin.2_00894																																				bin.68_01025
																																							bin.68_02015
													bin.21_00676
					bin.7_01397	bin.8_00745						bin.20_01239	bin.21_00560		bin.24_01739			bin.30_03066		bin.32_01847	bin.34_00888			bin.40_00380		bin.42_00397																	bin.83_01858		bin.86_00061
						bin.8_01476									bin.24_02282								bin.37_01246
	Electron-confurcating hydrogenase, nuoE-like subunit	hydC		bin.3_00533		bin.8_02440	bin.10_00819													bin.32_01317			bin.37_01036						bin.48_01154	bin.53_01076		bin.59_00043			bin.63_00265				bin.68_02289				bin.83_01671	bin.84_00530		bin.87_01994
																				bin.32_01654			bin.37_02174												bin.63_00635				bin.68_02016					bin.84_00854
																				bin.32_01846
																																												bin.84_01778
																																												bin.84_01781
					bin.7_01396								bin.21_00559					bin.30_03064						bin.40_00827		bin.42_00398						bin.59_00746												bin.84_01579
					bin.7_00827	bin.8_00668						bin.20_01240	bin.21_00677										bin.37_01247																bin.68_01023				bin.83_00512		bin.86_00062		bin.89_01123
			bin.2_00893																																							bin.79_00064
	NADP-reducing hydrogenase subunit HndA	HndA	bin.2_00395		bin.7_00728	bin.8_00744	bin.10_00927	bin.11_00614		bin.14_01612				bin.22_02368			bin.29_01733		bin.31_01859			bin.36_00619	bin.37_01140									bin.59_00746			bin.63_01700			bin.67_00118	bin.68_01023			bin.79_00064		bin.84_00530		bin.87_01273
			bin.2_00086		bin.7_02041						bin.18_01761												bin.37_01247												bin.63_00265				bin.68_02018
			bin.2_00893
						bin.8_01478				bin.14_00179			bin.21_00674			bin.25_01434									bin.41_02997	bin.42_00807			bin.48_01167					bin.61_01205	bin.63_00635					bin.76_00978			bin.83_01869
																	bin.29_00943
	NADP-reducing hydrogenase subunit HndB	HndB				bin.8_00743	bin.10_00925	bin.11_00616		bin.14_00181	bin.18_01760					bin.25_01432	bin.29_00941		bin.31_01861			bin.36_00620	bin.37_01248															bin.67_00120	bin.68_01024			bin.79_00061
																																						bin.67_00479
																																							bin.68_02016
													bin.21_00677	bin.22_02367												bin.42_00804														bin.76_00975			bin.83_01866
																									bin.41_02994				bin.48_01164
	NADP-reducing hydrogenase subunit HndC	HndC	bin.2_00087	bin.3_01164	bin.7_00727	bin.8_00745	bin.10_00924	bin.11_00617		bin.14_00182	bin.18_01759		bin.21_00676	bin.22_02366	bin.24_00730	bin.25_01431	bin.29_00940		bin.31_01862	bin.32_01318		bin.36_00621	bin.37_01141			bin.42_00805			bin.48_01165			bin.59_00747		bin.61_01204	bin.63_00266			bin.67_00121	bin.68_01025	bin.76_00976	in.78_01235	bin.79_00063	bin.83_01672	bin.84_00529		bin.87_01274
			bin.2_00394		bin.7_02042	bin.8_01476																	bin.37_01246		bin.41_02995										bin.63_01699			bin.67_00480
			bin.2_00894																																bin.63_00634				bin.68_02015
																																							bin.68_02288
	NADP-reducing hydrogenase subunit HndD	HndD	bin.2_00895		bin.7_00726	bin.8_00746	bin.10_00923						bin.21_00675	bin.22_02365						bin.32_01319			bin.37_01142		bin.41_02996	bin.42_00806			bin.48_01166					bin.61_00109	bin.63_00633				bin.68_01026			bin.79_00062	bin.83_01868
			bin.2_00088		bin.7_02043	bin.8_01477																	bin.37_01245																bin.68_02014	bin.76_00977
																																							bin.68_02287
								bin.11_00618		bin.14_00183						bin.25_01430	bin.29_00939		bin.31_01863																						bin.78_01234
	quinol Fe-S-cluster-containing hydrogenase components 1	hybA
																																bin.59_00687
																																bin.59_00693
	quinol Polysulphide reductase	hybB													bin.24_00750			bin.30_01265			bin.34_00295											bin.59_00330
																																bin.59_00493
																		bin.30_02165														bin.59_00490
	quinol Ni,Fe-hydrogenase I large subunit	hybC													bin.24_01725						bin.34_01774											bin.59_00689	bin.60_01047						bin.68_02489						bin.86_02538
																					bin.34_01775											bin.59_00694							bin.68_02695						bin.86_02557
	quinol Ni,Fe-hydrogenase I small subunit	hybO													bin.24_01724						bin.34_02227											bin.59_00686	bin.60_01048						bin.68_02696						bin.86_02539
																																bin.59_00692							bin.68_02488						bin.86_02558
	Periplasmic [NiFeSe] hydrogenase small subunit (EC 1.12.99.6)	HyaA													bin.24_01724						bin.34_02227											bin.59_00686	bin.60_01048						bin.68_02696						bin.86_02539
																																bin.59_00692							bin.68_02488						bin.86_02558
	Periplasmic [NiFeSe] hydrogenase large subunit (EC 1.12.99.6)	HyaB													bin.24_01725						bin.34_01775											bin.59_00694							bin.68_02489						bin.86_02538
																					bin.34_01774											bin.59_00689	bin.60_01047						bin.68_02695						bin.86_02557
	[Ni/Fe] hydrogenase, b-type cytochrome subunit	HyaC													bin.24_01726																	bin.59_00688	bin.60_01046						bin.68_02490						bin.86_02555
																																bin.59_00696
	NAD-dependent hydrogenase (pentameric), nuoE-like subunit （NADH dehydrogenase (Ubiquinone), 24 kDa subunit ）	hoxE																bin.30_01137
						bin.8_00744							bin.21_00559										bin.37_01247			bin.42_00398													bin.68_01013				bin.83_00512
															bin.24_01738								bin.37_02171																				bin.83_01857
															bin.24_02281
			bin.2_00395	bin.3_01163	bin.7_02041	bin.8_02440	bin.10_00819				bin.18_01313									bin.32_01317		bin.36_00619	bin.37_01036						bin.48_01154				bin.60_00864		bin.63_00265	bin.64_00636		bin.67_00118				bin.79_00064		bin.84_00530		bin.87_01994	bin.89_01123
											bin.18_01761							bin.30_03064		bin.32_01654	bin.34_00889		bin.37_01140												bin.63_01700	bin.64_01569		bin.67_00478						bin.84_00854
																							bin.37_02174																					bin.84_01778
			bin.2_00086		bin.7_00827	bin.8_00668	bin.10_00927	bin.11_00614	bin.12_00918	bin.14_00179	bin.18_00195		bin.21_00674	bin.22_02368		bin.25_00079	bin.29_00943		bin.31_01621				bin.37_01033		bin.41_02997	bin.42_00807			bin.48_01167		bin.54_00348	bin.59_00746		bin.61_01205	bin.63_00635				bin.68_01023	bin.76_00978	bin.78_01259		bin.83_01869	bin.84_01579
			bin.2_00893			bin.8_01478										bin.25_01434			bin.31_01859												bin.54_00833								bin.68_02018		bin.78_01736
																bin.25_01488																									bin.78_02079
	NAD-dependent hydrogenase (pentameric), nuoF-like subunit （NADH dehydrogenase (Quinone) ）	hoxF	bin.2_00394						bin.12_00826					bin.22_02366	bin.24_01739			bin.30_01136				bin.36_00621									bin.54_00349				bin.63_00266			bin.67_00480
			bin.2_00087								bin.18_01759				bin.24_02282																bin.54_00832				bin.63_01699
			bin.2_00894																																bin.63_00634
				bin.3_00532	bin.7_02263															bin.32_01655				bin.40_00828								bin.59_00044	bin.60_00865										bin.83_01672	bin.84_00855
						bin.8_02441	bin.10_00820																bin.37_01037																							bin.87_01274
																																												bin.84_01779		bin.87_01993
																					bin.34_00888
																																							bin.68_02288
	NAD-dependent hydrogenase (pentameric), Fe-S-binding subunit（NADH Ferredoxin ）	hoxU									bin.18_00923							bin.30_01135			bin.34_00816	bin.36_00625										bin.59_00161						bin.67_00481
	NAD-dependent hydrogenase (pentameric), frhG-like subunit （NADH ubiquinone oxidoreductase, 20 kDa subunit ）	hoxY									bin.18_00921							bin.30_01134				bin.36_00623										bin.59_00163						bin.67_00482
																		bin.30_01084			bin.34_00817
	NAD-dependent hydrogenase (pentameric), catalytic subunit （NADH Nickel-dependent hydrogenase, large subunit ）	hoxH									bin.18_00922							bin.30_01133			bin.34_00818	bin.36_00624										bin.59_00162						bin.67_00483
																		bin.30_01083
	hydrogenase subunit A	EchA
	hydrogenase subunit B	EchB
	hydrogenase subunit C	EchC
	Hydrogenase subunit D	EchD
	Hydrogenase, EchE subunit	EchE
	hydrogenase subunit F	EchF
2.3	Electron transfer
	Ion-translocating oxidoreductase complex subunit A (Rnf electron transport complex subunit A)	rnfA	bin.2_01346		bin.7_01051	bin.8_00755		bin.11_00787		bin.14_00698							bin.29_00265					bin.36_00410
									bin.12_01367				bin.21_01332	bin.22_01168		bin.25_00260			bin.31_00132	bin.32_00932	bin.34_01849				bin.41_00119	bin.42_01296		bin.44_00417	bin.48_00158		bin.54_01122									bin.76_01700	bin.78_02428	bin.79_01138		bin.84_00553
																																											bin.83_02487
																																															bin.89_01693
				bin.3_01071			bin.10_00917																bin.37_00537																bin.68_02004
	Ion-translocating oxidoreductase complex subunit B (Rnf electron transport complex subunit B)	rnfB	bin.2_01345			bin.8_00756		bin.11_00788		bin.14_00697			bin.21_01390	bin.22_01167		bin.25_00261	bin.29_00264		bin.31_00131			bin.36_00411				bin.42_01301			bin.48_00153		bin.54_01121									bin.76_01705	bin.78_02429	bin.79_01143					bin.89_01674
					bin.7_01052
																					bin.34_01850							bin.44_00418															bin.83_01238
				bin.3_01070			bin.10_00916		bin.12_01366											bin.32_00927			bin.37_00536		bin.41_00124														bin.68_02003					bin.84_00554	bin.86_00476
																									bin.41_02042																		bin.83_02492
	Ion-translocating oxidoreductase complex subunit C (Rnf electron transport complex subunit C)	rnfC	bin.2_01350				bin.10_01278							bin.22_01172		bin.25_00256									bin.41_00123				bin.48_00154											bin.76_01704	bin.78_02424	bin.79_01142					bin.89_01673
					bin.7_00378			bin.11_00783		bin.14_00702				bin.22_00205			bin.29_00269		bin.31_00136
					bin.7_01047	bin.8_00751	bin.10_00921		bin.12_01371											bin.32_00928	bin.34_01851	bin.36_00406	bin.37_00541			bin.42_01300					bin.54_01126								bin.68_00605				bin.83_02491	bin.84_00549
														bin.22_01883																									bin.68_02008
	Ion-translocating oxidoreductase complex subunit D (Rnf electron transport complex subunit D)	rnfD	bin.2_01349					bin.11_00784	bin.12_01370	bin.14_00701				bin.22_01171		bin.25_00257	bin.29_00268		bin.31_00135			bin.36_00407						bin.44_00414			bin.54_01125										bin.78_02425			bin.84_00550
					bin.7_01048															bin.32_00929	bin.34_01852				bin.41_00122	bin.42_01299			bin.48_00155											bin.76_01703		bin.79_01141	bin.83_02490				bin.89_01672
				bin.3_01074		bin.8_00752	bin.10_00920									bin.25_00072							bin.37_00540
																																							bin.68_02007
	Ion-translocating oxidoreductase complex subunit E (Rnf electron transport complex subunit E)	rnfE	bin.2_01347		bin.7_01050	bin.8_00754			bin.12_01368				bin.21_01333	bin.22_01169						bin.32_00931	bin.34_01854	bin.36_00409			bin.41_00120			bin.44_00416	bin.48_00157		bin.54_01123											bin.79_01139	bin.83_02488	bin.84_00552			bin.89_01670
																																								bin.76_01701
								bin.11_00786		bin.14_00699						bin.25_00259	bin.29_00266		bin.31_00133							bin.42_01297															bin.78_02427
				bin.3_01072			bin.10_00918																bin.37_00538																bin.68_02005
	Ion-translocatingoxidoreductase complex subunit G (Rnf electron transport complex subunit G)	rnfG	bin.2_01348		bin.7_01049	bin.8_00753		bin.11_00785	bin.12_01369	bin.14_00700			bin.21_01334	bin.22_01170		bin.25_00258	bin.29_00267		bin.31_00134	bin.32_00930	bin.34_01853	bin.36_00408	bin.37_00539		bin.41_00121			bin.44_00415	bin.48_00156		bin.54_01124									bin.76_01702	bin.78_02426	bin.79_01140	bin.83_02489				bin.89_01671
				bin.3_01073			bin.10_00919																			bin.42_01298													bin.68_02006					bin.84_00551
	NAD(P) transhydrogenase subunit alpha, part 1	pntA											bin.21_00166																bin.48_01843		bin.54_00992			bin.61_00090		bin.64_00300				bin.76_00155				bin.84_01923
	NAD(P) transhydrogenase subunit alpha, part 2																												bin.48_01842
	Proton-translocating NAD(P)(+) transhydrogenase （NAD(P) transhydrogenase subunit beta)	pntB			bin.7_00154		bin.10_00259						bin.21_00164											bin.40_03455					bin.48_01841			bin.59_01300		bin.61_00088		bin.64_00301			bin.68_00798	bin.76_00157				bin.84_01925	bin.86_01942
													bin.21_01087
					bin.7_01286	bin.8_00932						bin.20_01473																			bin.54_00990												bin.83_01615
	Proton-translocating NAD(P)(+) transhydrogenase （NADPH-NAD transhydrogenase subunit alpha）	pntAB			bin.7_00155	bin.8_00931	bin.10_00260					bin.20_01903	bin.21_00165											bin.40_03456							bin.54_00991	bin.59_01299		bin.61_00089					bin.68_00797	bin.76_00156			bin.83_01614	bin.84_01924	bin.86_01943
					bin.7_01287								bin.21_01086
	NADH-Fd:NADP+ oxidoreductase A （Oxidoreductase FAD/NAD(P)-binding domain protein）	nfnA	bin.2_01489		bin.7_00705	bin.8_00748	bin.10_00859	bin.11_01673	bin.12_00283	bin.14_01080			bin.21_01857	bin.22_00043	bin.24_01483	bin.25_01849	bin.29_00974		bin.31_00627			bin.36_00036	bin.37_00488			bin.42_01681		bin.44_01414	bin.48_00508		bin.54_00535	bin.59_00683				bin.64_00926		bin.67_00743	bin.68_00322	bin.76_00130	bin.78_01311				bin.86_02173
							bin.10_01178																		bin.41_01647				bin.48_01777										bin.68_02465	bin.76_00179		bin.79_00942					bin.89_01023
																									bin.41_01682																						bin.89_01374
	NADH-Fd:NADP+ oxidoreductase B （Glutamate synthase (NADPH), homotetrameric）	nfnB	bin.2_00651		bin.7_00704	bin.8_00547	bin.10_01177	bin.11_01672	bin.12_00284	bin.14_01081			bin.21_01858	bin.22_00070	bin.24_01484	bin.25_01850	bin.29_00973		bin.31_00626			bin.36_00037	bin.37_00594		bin.41_01683	bin.42_01682		bin.44_01415	bin.48_00531		bin.54_00536	bin.59_00684		bin.61_00713	bin.63_01930	bin.64_00925		bin.67_00742	bin.68_00321	bin.76_00129	bin.78_01312	bin.79_00907		bin.84_01229	bin.86_02174	bin.87_01974	bin.89_00180
						bin.8_00749								bin.22_00978							bin.34_02088				bin.41_02708				bin.48_01776			bin.59_01056										bin.79_01560					bin.89_01022
																																								bin.76_02222
	CoB--CoM heteroddislfide redctase subunit A (CoB--CoM heterodisulfide reductase iron-sulfur subunit A)	hdrA													bin.24_02043
						bin.8_01863									bin.24_02042														bin.48_02164														bin.83_01091				bin.89_01916
																																bin.59_01980
																																bin.59_01362
																					bin.34_01403
	CoB--CoM heteroddislfide redctase subunit B	hdrB				bin.8_01525									bin.24_02044																	bin.59_01981
																														bin.53_00436													bin.83_02119
	CoB--CoM heteroddislfide redctase subunit C (CoB--CoM heterodisulfide reductase iron-sulfur subunit C)	hdrC													bin.24_02045						bin.34_01405											bin.59_01982
						bin.8_01524
						bin.8_01867
	Coenzyme F420-non-reducing hydrogenase, subunitD (Coenzyme F420-reducing hydrogenase, delta subunit )	frhD				bin.8_00793									bin.24_00503																	bin.59_00161
	Methyl-viologen-reducing hydrogenase, delta subunit	flpD				bin.8_01528									bin.24_01727																	bin.59_01979											bin.83_01092				bin.89_01915
	4Fe-4S Ferredoxin iron-sulfur binding	asrA				bin.8_01861									bin.24_02040																	bin.59_01978
	4Fe-4S Ferredoxin iron-sulfur binding	FloxA				bin.8_01860									bin.24_02039			bin.30_01086			bin.34_00815											bin.59_01977
	Oxidoreductase FAD/NAD(P)-binding	FloxB				bin.8_00748									bin.24_02038																	bin.59_01976								bin.76_02169
	Electron transfer flavoprotein alpha subunit	ETFA	bin.2_01118	bin.3_00627	bin.7_01583	bin.8_00516			bin.12_00113			bin.20_00880	bin.21_00599					bin.30_00593		bin.32_00838			bin.37_00450	bin.40_01380					bin.48_01173			bin.59_00787		bin.61_00899		bin.64_01824			bin.68_01962	bin.76_00037		bin.79_02061	bin.83_00647	bin.84_00538			bin.89_00452
									bin.12_00375			bin.20_01043				bin.25_00391									bin.41_02236														bin.68_02826						bin.86_02520
																																											bin.83_02202
															bin.24_01613																	bin.59_01835											bin.83_00049		bin.86_03364
								bin.11_00496		bin.14_00372	bin.18_00434				bin.24_02274		bin.29_01392																					bin.67_01240
						bin.8_01081					bin.18_00632
	Electron transfer flavoprotein subunit beta	ETFB																		bin.32_00839
			bin.2_01119	bin.3_00626					bin.12_00112			bin.20_00879	bin.21_00598		bin.24_00554			bin.30_00594					bin.37_00449		bin.41_02237				bin.48_01172					bin.61_00898					bin.68_01961	bin.76_00036		bin.79_02060	bin.83_00050	bin.84_00539			bin.89_00451
									bin.12_00376						bin.24_01614																								bin.68_02825				bin.83_00648
															bin.24_02273																												bin.83_02203
																																													bin.86_02519
																																						bin.67_01239
					bin.7_01584	bin.8_00517		bin.11_00495		bin.14_00371	bin.18_00435	bin.20_01042			bin.24_01082	bin.25_00392	bin.29_01391							bin.40_01379								bin.59_00786													bin.86_03365
						bin.8_01080					bin.18_00633																					bin.59_01836
	NADH-quinone oxidoreductase subunit A (NADH dehydrogenase I subunit A) (NDH-1 subunit A) (NUO1)	nuoA			bin.7_00445							bin.20_01244			bin.24_02218			bin.30_02197			bin.34_00104			bin.40_01630						bin.53_01080		bin.59_00040	bin.60_00861			bin.64_01117						bin.79_00725	bin.83_00515		bin.86_00896
																		bin.30_03063														bin.59_00486
																																bin.59_00980
	NADH-quinone oxidoreductase subunit B (NADH dehydrogenase I subunit B) (NDH-1 subunit B)	nuoB			bin.7_00391							bin.20_01243			bin.24_02217			bin.30_03062			bin.34_00892			bin.40_01629						bin.53_01079		bin.59_00041	bin.60_00862			bin.64_01118						bin.79_00724	bin.83_00514		bin.86_00897
																																bin.59_00485
																																bin.59_00981
	NADH-quinone oxidoreductase subunit C (NADH dehydrogenase I subunit C) (NDH-1 subunit C)	nuoC			bin.7_00444							bin.20_01242			bin.24_02216			bin.30_03061			bin.34_00891			bin.40_01628						bin.53_01078		bin.59_00982										bin.79_01971	bin.83_00513		bin.86_00898
																																bin.59_00484
	NADH-quinone oxidoreductase subunit D (NADH dehydrogenase I subunit D) (NDH-1 subunit D)	nuoD			bin.7_00443							bin.20_01241			bin.24_02215			bin.30_00888			bin.34_00890			bin.40_00378						bin.53_01077		bin.59_00483	bin.60_00863			bin.64_01568						bin.79_00723	bin.83_00513		bin.86_00899
																																bin.59_00983
																																bin.59_00042
	NADH-quinone oxidoreductase subunit E （NAD(P)-dependent iron-only hydrogenase diaphorase component iron-sulfur protein) (Putative Fe] hydrogenase, electron-transfer subunit）	nuoE	bin.2_00086		bin.7_01396	bin.8_02443	bin.10_00927	bin.11_00614	bin.12_00825			bin.20_01240		bin.22_02368	bin.24_01738	bin.25_00079		bin.30_03064	bin.31_01859		bin.34_00889			bin.40_00379					bin.48_01154	bin.53_01076	bin.54_00348	bin.59_00043	bin.60_00864			bin.64_01569			bin.68_02018		bin.78_01259	bin.79_00064		bin.84_00854	bin.86_00900	bin.87_01994
			bin.2_00893		bin.7_00827			bin.11_01915	bin.12_00918						bin.24_02281																bin.54_00833										bin.78_01736		bin.83_00512	bin.84_01778
	NADH-quinone oxidoreductase subunit F	nuoF			bin.7_01397	bin.8_02441	bin.10_00820					bin.20_01239			bin.24_01739			bin.30_03066		bin.32_01655	bin.34_00888		bin.37_01037	bin.40_00380						bin.53_01075	bin.54_00832	bin.59_00044	bin.60_00865						bin.68_02288		bin.78_01258	bin.79_00063	bin.83_00511	bin.84_00855	bin.86_00901	bin.87_01993
															bin.24_02282																bin.54_00349					bin.64_01571								bin.84_01779
	NADH-quinone oxidoreductase subunit G	nuoG			bin.7_00726							bin.20_01608			bin.24_02252			bin.30_01559			bin.34_00887			bin.40_00381						bin.53_01074		bin.59_00045				bin.64_01572			bin.68_02287			bin.79_01159	bin.83_00510		bin.86_00902
																														bin.53_01073			bin.60_00867			bin.64_00442
	NADH-quinone oxidoreductase subunit H (NADH dehydrogenase I subunit H) (NDH-1 subunit H)	nuoH			bin.7_00441							bin.20_01607			bin.24_02214			bin.30_01561			bin.34_00886			bin.40_00382						bin.53_01072		bin.59_00046	bin.60_00868			bin.64_00441						bin.79_00722	bin.83_00509		bin.86_00903	bin.87_01482
																																bin.59_00482
																																bin.59_00984
	NADH-quinone oxidoreductase subunit I	nuoI			bin.7_00440							bin.20_01606			bin.24_02213			bin.30_01562			bin.34_00885			bin.40_00383						bin.53_01071		bin.59_00047	bin.60_00869			bin.64_00440						bin.79_00721	bin.83_00508		bin.86_00904	bin.87_01481
																																bin.59_00481
																																bin.59_00985
	NADH-quinone oxidoreductase subunit J	nuoJ			bin.7_02264							bin.20_01605			bin.24_02212			bin.30_02199			bin.34_00884			bin.40_00384						bin.53_01070		bin.59_00048	bin.60_00870			bin.64_00439						bin.79_00720	bin.83_00507		bin.86_00905
																																bin.59_00480
																																bin.59_00986
	NADH-quinone oxidoreductase subunit K (NADH dehydrogenase I subunit K) (NDH-1 subunit K)	nuoK			bin.7_02265							bin.20_01604			bin.24_02211			bin.30_01119			bin.34_00883			bin.40_00385						bin.53_01069		bin.59_00049	bin.60_00871			bin.64_00438						bin.79_00719	bin.83_00506		bin.86_00906
																		bin.30_02200														bin.59_00479
																																bin.59_00987
	NADH-quinone oxidoreductase subunit L	nuoL			bin.7_02266							bin.20_01603			bin.24_02210			bin.30_01118			bin.34_00882			bin.40_00386						bin.53_01068		bin.59_00050	bin.60_00670			bin.64_00437						bin.79_00718	bin.83_00505		bin.86_00907	bin.87_01488
																		bin.30_01554														bin.59_00478
	NADH:ubiquinone oxidoreductase subunit 4 chain M	nuoM			bin.7_00103							bin.20_01828			bin.24_02209			bin.30_01117			bin.34_00881			bin.40_00387						bin.53_01067		bin.59_00051	bin.60_00669			bin.64_00436						bin.79_00717	bin.83_00504		bin.86_00908
																		bin.30_00469														bin.59_00477
																																bin.59_00991
	NADH-quinone oxidoreductase subunit N (NADH dehydrogenase I subunit N) (NDH-1 subunit N)	nuoN			bin.7_02268							bin.20_01827			bin.24_02208			bin.30_00467			bin.34_00880			bin.40_00388						bin.53_01066		bin.59_00052	bin.60_00668	bin.61_00630		bin.64_00435				bin.76_02520		bin.79_00716	bin.83_00503		bin.86_00909
																		bin.30_01116														bin.59_00476
																																bin.59_00992
3	ROS-detoxification
	superoxide oxide dismutase	Sod
			bin.2_00802	bin.3_01473	bin.7_01429							bin.20_01720	bin.21_01083		bin.24_00468	bin.25_01863		bin.30_02353	bin.31_01221	bin.32_01712	bin.34_01769			bin.40_00032	bin.41_01129						bin.54_01061	bin.59_01221			bin.63_01740	bin.64_01270				bin.76_02333		bin.79_02355	bin.83_01889		bin.86_00775		bin.89_00213
					bin.7_02004																			bin.40_00734																			bin.83_02591
				bin.3_01069																			bin.37_01410	bin.40_01513
	Superoxide reductase	Sor	bin.2_01127			bin.8_01085		bin.11_00292	bin.12_00190	bin.14_00455						bin.25_00115	bin.29_01116		bin.31_00697			bin.36_01560	bin.37_02039				bin.43_00550	bin.44_01077		bin.53_00437	bin.54_00114	bin.59_01539					bin.65_00104	bin.67_01672			bin.78_01202			bin.84_01222
	catalase	Cat						bin.11_01799		bin.14_02637							bin.29_01295		bin.31_01254					bin.40_00677	bin.41_02913			bin.44_00553	bin.48_00317	bin.53_01099	bin.54_00224	bin.59_01285	bin.60_01481			bin.64_00313				bin.76_02140	bin.78_00807	bin.79_01588					bin.89_02481
																								bin.40_01916																bin.76_02566
	peroxidase	Pxd											bin.21_00190
	glutathione peroxidase	Gpx						bin.11_01451				bin.20_01946		bin.22_01902			bin.29_01529											bin.44_00694					bin.60_00423										bin.83_00542		bin.86_02254		bin.89_01323
	peroxiredoxins	Prx
						bin.8_01084													bin.31_00950				bin.37_02111				bin.43_00019		bin.48_01418	bin.53_00168			bin.60_00655	bin.61_01190			bin.65_00268		bin.68_00477			bin.79_00122	bin.83_01070				bin.89_00196
																														bin.53_01174			bin.60_01217
							bin.10_01892					bin.20_01448				bin.25_01001		bin.30_01776	bin.31_00850											bin.53_00238				bin.61_01061				bin.67_01298			bin.78_01518		bin.83_02038		bin.86_00598		bin.89_00865
			bin.2_00016										bin.21_00140			bin.25_01768			bin.31_00699	bin.32_01099	bin.34_00660	bin.36_00747			bin.41_00838	bin.42_00248				bin.53_00611			bin.60_00769							bin.76_01082	bin.78_01828	bin.79_02963					bin.89_01810
																														bin.53_00950
	catalase-peroxidase	Kat(G)	bin.2_01092						bin.12_00124																													bin.67_01854							bin.86_03057
	rubrerythrin, Rbr	Rbr

## Sheet: Sheet3 gene expression
contig	RPKM-NM
bin.10_00001	0.90219
bin.10_00003	0.530772
bin.10_00005	0.216067
bin.10_00007	0.272189
bin.10_00008	3.20185
bin.10_00009	1.05013
bin.10_00010	0.445693
bin.10_00011	0.445268
bin.10_00012	1.73918
bin.10_00013	1.97269
bin.10_00014	1.80856
bin.10_00016	0.591892
bin.10_00017	0.339596
bin.10_00018	4.24432
bin.10_00019	2.42877
bin.10_00020	2.56568
bin.10_00021	2.71103
bin.10_00022	4.31821
bin.10_00023	0.212309
bin.10_00024	0.346939
bin.10_00025	3.03298
bin.10_00027	0.11098
bin.10_00029	0.187451
bin.10_00030	8.99173
bin.10_00033	0.15651
bin.10_00035	1.55637
bin.10_00036	0.88382
bin.10_00040	1.33784
bin.10_00041	0.642514
bin.10_00043	0.369565
bin.10_00044	0.563435
bin.10_00045	0.477565
bin.10_00050	0.849236
bin.10_00052	0.986486
bin.10_00053	0.707696
bin.10_00054	1.22588
bin.10_00055	0.393799
bin.10_00056	1.3659
bin.10_00057	1.28349
bin.10_00059	5.91713
bin.10_00060	3.55224
bin.10_00061	0.531736
bin.10_00062	0.217949
bin.10_00063	0.61658
bin.10_00066	0.837104
bin.10_00067	0.909895
bin.10_00069	0.315039
bin.10_00070	0.316059
bin.10_00072	0.664804
bin.10_00075	0.461759
bin.10_00077	0.289799
bin.10_00078	0.475241
bin.10_00079	0.299577
bin.10_00081	0.194934
bin.10_00082	0.38141
bin.10_00084	0.887837
bin.10_00085	0.342674
bin.10_00087	0.339105
bin.10_00088	0.450748
bin.10_00089	0.188174
bin.10_00090	0.917015
bin.10_00093	0.331433
bin.10_00095	0.809524
bin.10_00096	0.719279
bin.10_00098	0.478736
bin.10_00099	0.206911
bin.10_00100	0.179526
bin.10_00101	0.246622
bin.10_00105	0.875893
bin.10_00106	0.19877
bin.10_00107	1.30216
bin.10_00108	1.64414
bin.10_00109	0.845559
bin.10_00110	0.353848
bin.10_00112	0.999953
bin.10_00113	0.212121
bin.10_00114	1.09425
bin.10_00116	0.459586
bin.10_00117	0.191871
bin.10_00120	0.439128
bin.10_00122	0.610388
bin.10_00124	0.170589
bin.10_00125	0.225548
bin.10_00128	0.306151
bin.10_00129	0.682952
bin.10_00130	1.88402
bin.10_00131	1.09242
bin.10_00132	0.573419
bin.10_00133	0.65692
bin.10_00134	0.525065
bin.10_00135	0.317085
bin.10_00139	0.311026
bin.10_00141	0.852412
bin.10_00142	0.803436
bin.10_00143	0.181866
bin.10_00145	0.304243
bin.10_00147	0.864267
bin.10_00150	4.31231
bin.10_00151	0.580603
bin.10_00152	1.4544
bin.10_00153	1.89023
bin.10_00154	0.867557
bin.10_00155	0.170143
bin.10_00157	0.488922
bin.10_00158	0.144044
bin.10_00159	1.10145
bin.10_00160	0.450056
bin.10_00161	0.89003
bin.10_00162	2.41035
bin.10_00163	2.95946
bin.10_00164	0.661111
bin.10_00167	0.766579
bin.10_00168	0.481094
bin.10_00176	0.904279
bin.10_00178	1.56259
bin.10_00179	0.474104
bin.10_00182	0.574879
bin.10_00183	0.264667
bin.10_00184	0.21559
bin.10_00186	0.210933
bin.10_00188	0.700924
bin.10_00189	0.748943
bin.10_00190	1.22078
bin.10_00191	0.567803
bin.10_00192	0.787598
bin.10_00196	0.610388
bin.10_00197	1.23233
bin.10_00198	0.352571
bin.10_00199	0.839502
bin.10_00200	0.176924
bin.10_00204	0.311688
bin.10_00205	1.46493
bin.10_00207	0.590698
bin.10_00209	0.0725573
bin.10_00210	0.414408
bin.10_00211	0.474088
bin.10_00212	0.212309
bin.10_00213	0.707696
bin.10_00216	0.412948
bin.10_00224	0.734568
bin.10_00226	0.372756
bin.10_00227	1.12255
bin.10_00228	0.54396
bin.10_00230	1.22577
bin.10_00233	0.271284
bin.10_00239	0.351303
bin.10_00241	0.136782
bin.10_00242	0.493659
bin.10_00243	0.856685
bin.10_00245	0.437293
bin.10_00246	1.52597
bin.10_00249	1.82033
bin.10_00250	0.224528
bin.10_00254	0.495747
bin.10_00255	0.381493
bin.10_00256	0.275105
bin.10_00259	0.102586
bin.10_00261	0.247873
bin.10_00262	0.795758
bin.10_00263	0.577882
bin.10_00270	1.89569
bin.10_00273	0.37927
bin.10_00276	0.624387
bin.10_00277	0.577882
bin.10_00278	2.64094
bin.10_00281	0.433412
bin.10_00283	0.59968
bin.10_00284	1.69721
bin.10_00288	0.661369
bin.10_00292	0.180856
bin.10_00294	0.268303
bin.10_00295	0.257006
bin.10_00298	0.196109
bin.10_00299	0.147526
bin.10_00302	0.271284
bin.10_00303	0.343881
bin.10_00304	1.13561
bin.10_00305	0.652531
bin.10_00306	0.327725
bin.10_00307	0.734302
bin.10_00308	0.205173
bin.10_00312	0.304243
bin.10_00313	0.606597
bin.10_00314	1.86378
bin.10_00315	3.55135
bin.10_00316	0.15118
bin.10_00321	0.925707
bin.10_00323	0.168966
bin.10_00324	0.323384
bin.10_00326	0.797297
bin.10_00327	1.68734
bin.10_00328	0.833
bin.10_00329	0.864267
bin.10_00331	4.8472
bin.10_00332	1.69526
bin.10_00333	0.353848
bin.10_00334	0.739865
bin.10_00336	0.151885
bin.10_00337	0.788813
bin.10_00339	0.214642
bin.10_00344	0.348793
bin.10_00346	0.770206
bin.10_00348	0.591892
bin.10_00349	0.728822
bin.10_00350	0.678209
bin.10_00351	0.246373
bin.10_00352	0.245868
bin.10_00353	2.23996
bin.10_00354	1.24397
bin.10_00355	1.11194
bin.10_00358	0.550209
bin.10_00359	0.138332
bin.10_00363	0.411036
bin.10_00370	0.853047
bin.10_00372	0.639708
bin.10_00375	1.15534
bin.10_00380	1.05377
bin.10_00382	1.24397
bin.10_00383	0.648918
bin.10_00385	0.435992
bin.10_00386	0.136974
bin.10_00388	0.525065
bin.10_00390	0.0771423
bin.10_00391	1.35316
bin.10_00392	0.753165
bin.10_00394	0.803803
bin.10_00397	0.536605
bin.10_00399	0.610388
bin.10_00400	0.762985
bin.10_00401	1.06154
bin.10_00403	0.317862
bin.10_00404	0.826389
bin.10_00405	1.47389
bin.10_00406	0.293827
bin.10_00409	0.251059
bin.10_00411	0.347552
bin.10_00415	0.305194
bin.10_00417	0.535345
bin.10_00418	0.247246
bin.10_00419	0.447307
bin.10_00420	0.398621
bin.10_00421	0.261829
bin.10_00423	0.406925
bin.10_00424	0.390648
bin.10_00429	0.871983
bin.10_00431	0.221959
bin.10_00434	0.450056
bin.10_00435	0.324459
bin.10_00436	11933.2
bin.10_00439	0.21139
bin.10_00440	0.552709
bin.10_00444	0.303298
bin.10_00447	0.223483
bin.10_00448	0.387548
bin.10_00449	1.20076
bin.10_00456	0.447991
bin.10_00458	0.426472
bin.10_00460	0.754148
bin.10_00464	0.352571
bin.10_00465	2.06038
bin.10_00466	0.23088
bin.10_00471	0.930115
bin.10_00472	1.48197
bin.10_00473	0.291529
bin.10_00480	0.433672
bin.10_00491	0.191494
bin.10_00492	0.285562
bin.10_00494	0.523657
bin.10_00496	0.697587
bin.10_00502	0.620077
bin.10_00503	0.469529
bin.10_00504	0.196899
bin.10_00506	0.573494
bin.10_00509	0.0441112
bin.10_00510	0.65545
bin.10_00511	0.88382
bin.10_00512	0.32554
bin.10_00513	0.423881
bin.10_00514	1.37449
bin.10_00515	1.12579
bin.10_00520	0.607143
bin.10_00523	0.654842
bin.10_00524	1.90054
bin.10_00526	0.921341
bin.10_00528	0.190374
bin.10_00530	1.65932
bin.10_00531	1.20134
bin.10_00532	0.483621
bin.10_00533	3.01644
bin.10_00534	0.822995
bin.10_00535	0.674516
bin.10_00536	0.745512
bin.10_00537	0.723423
bin.10_00538	0.682952
bin.10_00543	0.539683
bin.10_00549	0.755587
bin.10_00551	0.179526
bin.10_00554	0.442578
bin.10_00556	0.813851
bin.10_00568	1.01719
bin.10_00569	0.299577
bin.10_00570	0.179526
bin.10_00571	0.403562
bin.10_00573	0.925906
bin.10_00574	0.467283
bin.10_00575	0.5
bin.10_00576	0.525065
bin.10_00577	0.393799
bin.10_00582	0.248434
bin.10_00584	0.506846
bin.10_00585	0.376582
bin.10_00586	0.545598
bin.10_00588	0.530461
bin.10_00590	2.73646
bin.10_00594	1.21119
bin.10_00595	1.0928
bin.10_00597	0.562297
bin.10_00598	0.630599
bin.10_00599	1.67648
bin.10_00600	0.43023
bin.10_00601	0.927906
bin.10_00602	1.89509
bin.10_00603	2.31975
bin.10_00604	0.294163
bin.10_00607	1.28503
bin.10_00608	3.51229
bin.10_00611	0.352571
bin.10_00613	0.254328
bin.10_00616	0.23533
bin.10_00617	0.174709
bin.10_00619	0.306151
bin.10_00620	1.18167
bin.10_00623	0.372756
bin.10_00625	0.105013
bin.10_00627	0.222973
bin.10_00628	0.308082
bin.10_00630	0.107795
bin.10_00631	0.233641
bin.10_00643	0.277449
bin.10_00644	0.0719161
bin.10_00646	0.887837
bin.10_00647	0.237044
bin.10_00649	0.692639
bin.10_00651	0.351303
bin.10_00656	0.5622
bin.10_00658	0.384497
bin.10_00659	0.784257
bin.10_00660	4.79911
bin.10_00661	2.05441
bin.10_00663	1.00847
bin.10_00665	0.593691
bin.10_00666	0.462854
bin.10_00667	0.267416
bin.10_00669	0.601368
bin.10_00670	1.35642
bin.10_00671	1.14897
bin.10_00676	0.360377
bin.10_00677	0.467283
bin.10_00680	0.586207
bin.10_00685	0.369932
bin.10_00686	1.16485
bin.10_00687	0.266836
bin.10_00688	0.545598
bin.10_00689	0.157013
bin.10_00690	0.519479
bin.10_00692	0.768993
bin.10_00693	0.630078
bin.10_00697	0.13602
bin.10_00699	0.433091
bin.10_00706	0.188291
bin.10_00708	0.110854
bin.10_00709	3.26821
bin.10_00710	0.213236
bin.10_00719	1.13122
bin.10_00722	3.67526
bin.10_00723	1.09981
bin.10_00724	761.907
bin.10_00725	1.83403
bin.10_00726	1.71337
bin.10_00729	1.66047
bin.10_00731	1.0915
bin.10_00733	0.202618
bin.10_00734	0.618115
bin.10_00739	0.305194
bin.10_00740	0.363056
bin.10_00741	0.241738
bin.10_00742	0.89368
bin.10_00744	0.401902
bin.10_00745	0.895983
bin.10_00747	0.311026
bin.10_00749	0.849236
bin.10_00751	0.648918
bin.10_00752	0.752606
bin.10_00754	0.53957
bin.10_00755	0.470661
bin.10_00757	0.388889
bin.10_00758	0.559668
bin.10_00759	0.664368
bin.10_00768	0.620471
bin.10_00769	0.51856
bin.10_00772	0.16723
bin.10_00773	0.181303
bin.10_00778	1.58032
bin.10_00780	0.705142
bin.10_00782	0.60101
bin.10_00785	0.229793
bin.10_00786	1.17382
bin.10_00787	1.10053
bin.10_00788	0.858568
bin.10_00789	0.787598
bin.10_00791	1.77972
bin.10_00792	1.47389
bin.10_00793	0.426523
bin.10_00795	0.295052
bin.10_00796	0.338549
bin.10_00798	1.67634
bin.10_00799	0.690663
bin.10_00804	0.213236
bin.10_00806	1.3134
bin.10_00810	0.233084
bin.10_00811	0.122384
bin.10_00812	0.584803
bin.10_00815	0.269785
bin.10_00816	0.390648
bin.10_00817	0.565611
bin.10_00818	0.163205
bin.10_00820	0.15601
bin.10_00822	0.28226
bin.10_00823	0.291964
bin.10_00824	0.270455
bin.10_00827	0.0478736
bin.10_00828	0.234427
bin.10_00829	0.0886226
bin.10_00830	0.291819
bin.10_00831	0.107321
bin.10_00833	1.15534
bin.10_00834	4.37095
bin.10_00835	0.779737
bin.10_00836	1.30375
bin.10_00837	0.658672
bin.10_00838	0.664368
bin.10_00841	1.08513
bin.10_00842	0.321622
bin.10_00844	0.274332
bin.10_00845	0.827645
bin.10_00846	0.144471
bin.10_00847	15.6579
bin.10_00848	0.343881
bin.10_00850	0.359052
bin.10_00851	0.32994
bin.10_00852	0.887837
bin.10_00853	0.567803
bin.10_00855	0.333318
bin.10_00856	1.55049
bin.10_00857	1.01731
bin.10_00858	0.230118
bin.10_00859	0.223684
bin.10_00860	0.314026
bin.10_00862	0.503413
bin.10_00863	0.171337
bin.10_00865	0.222846
bin.10_00867	0.518222
bin.10_00868	85.8384
bin.10_00874	0.490764
bin.10_00880	1.11825
bin.10_00886	1.2441
bin.10_00887	0.730639
bin.10_00890	0.417359
bin.10_00891	0.410345
bin.10_00892	0.183575
bin.10_00893	0.247873
bin.10_00895	0.167516
bin.10_00897	1.89635
bin.10_00901	0.986486
bin.10_00910	0.228183
bin.10_00915	2.07199
bin.10_00916	1.12904
bin.10_00918	0.478736
bin.10_00921	0.711141
bin.10_00922	0.715473
bin.10_00923	0.610256
bin.10_00924	1.25025
bin.10_00925	2.34389
bin.10_00926	0.650273
bin.10_00927	2.8271
bin.10_00930	0.387099
bin.10_00934	0.234202
bin.10_00935	0.901496
bin.10_00936	0.357357
bin.10_00938	1.01723
bin.10_00942	0.200127
bin.10_00944	1.04386
bin.10_00945	0.189635
bin.10_00947	0.241379
bin.10_00949	0.522257
bin.10_00950	1.202
bin.10_00951	0.190004
bin.10_00952	1.7984
bin.10_00953	0.229254
bin.10_00954	0.568629
bin.10_00955	0.183921
bin.10_00956	0.0445946
bin.10_00959	1.58667
bin.10_00961	0.397
bin.10_00962	0.921341
bin.10_00965	1.05013
bin.10_00966	0.269042
bin.10_00969	1.47448
bin.10_00970	0.618115
bin.10_00971	0.453268
bin.10_00972	0.524472
bin.10_00973	0.850715
bin.10_00976	0.97541
bin.10_00979	1.16264
bin.10_00980	0.166659
bin.10_00981	1.65529
bin.10_00984	1.02443
bin.10_00987	1.25221
bin.10_00988	0.749174
bin.10_00989	0.439919
bin.10_00991	0.439919
bin.10_00992	1.44598
bin.10_00993	0.702605
bin.10_00995	1.09733
bin.10_00998	1.15919
bin.10_01000	0.134521
bin.10_01002	0.474104
bin.10_01003	0.426472
bin.10_01004	0.781297
bin.10_01005	1.00338
bin.10_01006	0.44191
bin.10_01007	0.416084
bin.10_01008	0.462854
bin.10_01012	0.337542
bin.10_01013	0.478736
bin.10_01014	0.930115
bin.10_01015	0.309091
bin.10_01016	0.528444
bin.10_01019	0.315039
bin.10_01020	0.429603
bin.10_01022	0.784435
bin.10_01026	0.610388
bin.10_01028	0.642514
bin.10_01029	0.350672
bin.10_01030	0.375394
bin.10_01033	0.794001
bin.10_01034	0.246622
bin.10_01037	0.161685
bin.10_01041	0.253011
bin.10_01043	0.32554
bin.10_01047	0.28226
bin.10_01048	0.540305
bin.10_01049	0.336766
bin.10_01061	0.522257
bin.10_01062	0.28598
bin.10_01063	0.216546
bin.10_01064	0.182515
bin.10_01066	1.03896
bin.10_01072	0.554111
bin.10_01076	0.225287
bin.10_01080	0.618162
bin.10_01081	1.23958
bin.10_01085	0.567803
bin.10_01088	0.253011
bin.10_01089	1.51024
bin.10_01094	0.244767
bin.10_01096	0.381493
bin.10_01098	1.43095
bin.10_01099	0.809403
bin.10_01100	1.42132
bin.10_01101	0.707696
bin.10_01107	0.246622
bin.10_01108	1.88537
bin.10_01109	0.25566
bin.10_01110	1.18613
bin.10_01111	1.97179
bin.10_01112	0.624387
bin.10_01113	0.838028
bin.10_01115	0.424618
bin.10_01116	0.62087
bin.10_01117	0.223483
bin.10_01118	2.48177
bin.10_01120	0.381493
bin.10_01121	0.322317
bin.10_01122	0.418267
bin.10_01123	0.900642
bin.10_01124	2.18647
bin.10_01125	0.251586
bin.10_01126	0.751247
bin.10_01131	1.56146
bin.10_01132	1.03164
bin.10_01134	1.27017
bin.10_01135	2.44155
bin.10_01136	2.34245
bin.10_01137	1.02802
bin.10_01138	0.166092
bin.10_01139	0.267567
bin.10_01140	0.157774
bin.10_01141	1.61235
bin.10_01142	0.468403
bin.10_01143	0.939059
bin.10_01145	5.23077
bin.10_01146	0.574483
bin.10_01147	2.382
bin.10_01149	0.274952
bin.10_01151	0.76946
bin.10_01152	1.588
bin.10_01153	0.795294
bin.10_01154	0.473169
bin.10_01155	0.700924
bin.10_01156	0.401902
bin.10_01158	0.305194
bin.10_01160	0.720754
bin.10_01165	0.187092
bin.10_01167	0.326629
bin.10_01169	0.478736
bin.10_01176	0.305194
bin.10_01179	1.03896
bin.10_01180	0.657582
bin.10_01181	3.14868
bin.10_01184	0.192248
bin.10_01185	0.34632
bin.10_01186	5.64408
bin.10_01187	13.6085
bin.10_01188	1.9931
bin.10_01190	1.0625
bin.10_01192	0.830847
bin.10_01193	0.387548
bin.10_01194	0.254328
bin.10_01195	1.14002
bin.10_01196	0.43023
bin.10_01197	0.544079
bin.10_01202	0.895983
bin.10_01205	0.159059
bin.10_01206	0.180856
bin.10_01207	0.3241
bin.10_01214	0.58604
bin.10_01216	0.489534
bin.10_01217	0.960611
bin.10_01221	0.738466
bin.10_01224	0.657459
bin.10_01225	1.69267
bin.10_01227	0.241141
bin.10_01228	0.355135
bin.10_01232	0.692639
bin.10_01234	1.46493
bin.10_01235	0.762188
bin.10_01236	0.848221
bin.10_01237	33.3724
bin.10_01238	0.240547
bin.10_01239	0.0928347
bin.10_01243	1.04266
bin.10_01245	0.287242
bin.10_01247	0.184616
bin.10_01249	0.493988
bin.10_01251	0.322414
bin.10_01253	0.584803
bin.10_01256	7.15755
bin.10_01257	0.229793
bin.10_01258	0.299577
bin.10_01260	0.646769
bin.10_01264	0.797242
bin.10_01265	2.2771
bin.10_01266	0.289512
bin.10_01267	0.321963
bin.10_01268	3.39554
bin.10_01269	1.33784
bin.10_01270	1.36586
bin.10_01271	1.73932
bin.10_01273	1.12687
bin.10_01274	1.25233
bin.10_01275	0.341476
bin.10_01276	1.11069
bin.10_01277	1.07321
bin.10_01278	0.21996
bin.10_01279	1.79498
bin.10_01280	1.00683
bin.10_01281	0.42278
bin.10_01283	0.873123
bin.10_01287	0.445946
bin.10_01288	0.529675
bin.10_01289	1.07321
bin.10_01291	0.567803
bin.10_01292	0.939059
bin.10_01293	2.2084
bin.10_01294	0.673532
bin.10_01296	0.921341
bin.10_01297	1.17256
bin.10_01298	0.235899
bin.10_01299	0.159579
bin.10_01300	0.849236
bin.10_01301	0.887837
bin.10_01304	0.12783
bin.10_01311	0.841915
bin.10_01312	1.4686
bin.10_01313	0.249775
bin.10_01317	0.365776
bin.10_01320	1.04731
bin.10_01323	0.532219
bin.10_01324	0.288941
bin.10_01325	0.887837
bin.10_01326	0.886047
bin.10_01327	0.139917
bin.10_01328	0.685879
bin.10_01332	0.262987
bin.10_01333	1.17702
bin.10_01335	0.541364
bin.10_01338	2.62621
bin.10_01339	1.4
bin.10_01341	0.492001
bin.10_01342	0.612302
bin.10_01345	0.31202
bin.10_01348	0.692639
bin.10_01349	0.668919
bin.10_01350	0.420052
bin.10_01351	0.187451
bin.10_01352	1.742
bin.10_01354	0.531111
bin.10_01357	2.35421
bin.10_01359	2.70969
bin.10_01360	1.12904
bin.10_01361	0.775096
bin.10_01365	0.245382
bin.10_01367	0.138332
bin.10_01368	0.991494
bin.10_01374	0.488311
bin.10_01375	0.239956
bin.10_01377	1.08841
bin.10_01378	0.251706
bin.10_01380	0.21139
bin.10_01381	0.238783
bin.10_01382	0.232529
bin.10_01395	0.294163
bin.10_01402	0.246622
bin.10_01404	0.417359
bin.10_01407	0.386016
bin.10_01409	0.898731
bin.10_01410	0.142365
bin.10_01412	0.966952
bin.10_01413	1.6647
bin.10_01415	0.266109
bin.10_01417	5.66181
bin.10_01418	3.18136
bin.10_01422	0.541064
bin.10_01423	0.254328
bin.10_01424	0.213236
bin.10_01428	0.28744
bin.10_01429	1.63014
bin.10_01430	1.02086
bin.10_01431	1.23449
bin.10_01432	0.342674
bin.10_01433	0.281447
bin.10_01434	0.659879
bin.10_01435	1.31976
bin.10_01436	0.70941
bin.10_01437	0.930115
bin.10_01438	0.319157
bin.10_01440	1.24941
bin.10_01442	1.40521
bin.10_01444	2.43034
bin.10_01446	0.323384
bin.10_01448	0.395393
bin.10_01449	0.228717
bin.10_01452	0.13912
bin.10_01453	0.961241
bin.10_01454	0.328729
bin.10_01456	0.311518
bin.10_01459	1.166
bin.10_01464	0.176285
bin.10_01465	0.544079
bin.10_01467	0.477912
bin.10_01469	3.02429
bin.10_01470	17.186
bin.10_01471	0.305194
bin.10_01472	0.511929
bin.10_01473	0.451379
bin.10_01475	0.240547
bin.10_01476	1.07299
bin.10_01477	3.72508
bin.10_01478	0.720754
bin.10_01479	2.76907
bin.10_01480	1.34706
bin.10_01483	2.21145
bin.10_01484	1.08782
bin.10_01485	0.153557
bin.10_01491	1.16444
bin.10_01493	0.393799
bin.10_01497	0.420957
bin.10_01498	0.155266
bin.10_01500	0.707696
bin.10_01502	1.38774
bin.10_01504	0.421986
bin.10_01505	0.347552
bin.10_01506	0.487705
bin.10_01512	0.254328
bin.10_01515	0.619792
bin.10_01516	0.85
bin.10_01517	0.651081
bin.10_01518	0.777565
bin.10_01519	0.148197
bin.10_01521	0.263274
bin.10_01524	0.237621
bin.10_01526	2.49563
bin.10_01527	0.0552388
bin.10_01528	0.713606
bin.10_01529	0.646769
bin.10_01530	0.459331
bin.10_01531	0.209575
bin.10_01534	0.206038
bin.10_01535	0.424618
bin.10_01537	0.989819
bin.10_01538	0.230335
bin.10_01539	0.551763
bin.10_01549	0.221456
bin.10_01550	0.632117
bin.10_01551	0.314026
bin.10_01560	0.31302
bin.10_01563	0.730184
bin.10_01564	0.333678
bin.10_01565	0.140319
bin.10_01567	0.226594
bin.10_01569	0.598514
bin.10_01570	0.406925
bin.10_01573	0.293103
bin.10_01574	2.83079
bin.10_01575	0.589109
bin.10_01576	0.930115
bin.10_01580	0.216546
bin.10_01581	0.569458
bin.10_01584	0.895983
bin.10_01585	15.1111
bin.10_01586	1.65529
bin.10_01587	0.351303
bin.10_01593	0.283333
bin.10_01594	0.890536
bin.10_01595	0.241141
bin.10_01596	0.641299
bin.10_01598	0.59989
bin.10_01599	0.137359
bin.10_01602	0.244155
bin.10_01608	0.158542
bin.10_01610	0.244816
bin.10_01611	0.365776
bin.10_01616	0.419751
bin.10_01617	0.593691
bin.10_01619	0.586559
bin.10_01620	0.659879
bin.10_01621	1.3109
bin.10_01622	1.5752
bin.10_01624	0.446966
bin.10_01627	0.487093
bin.10_01628	0.553103
bin.10_01629	2.39368
bin.10_01630	0.567803
bin.10_01632	0.812497
bin.10_01633	5.60053
bin.10_01635	0.948792
bin.10_01636	0.339031
bin.10_01637	0.403562
bin.10_01639	4.58153
bin.10_01640	0.749805
bin.10_01641	0.681364
bin.10_01642	0.961783
bin.10_01643	0.20868
bin.10_01644	0.264667
bin.10_01645	0.415583
bin.10_01647	0.251706
bin.10_01649	0.204314
bin.10_01650	0.523657
bin.10_01651	0.626039
bin.10_01653	0.208235
bin.10_01654	0.439919
bin.10_01656	0.352571
bin.10_01658	1.21571
bin.10_01660	0.618115
bin.10_01661	0.210479
bin.10_01662	0.51132
bin.10_01663	1.21786
bin.10_01664	3.15039
bin.10_01666	1.985
bin.10_01667	2.21959
bin.10_01668	0.334459
bin.10_01674	2.45023
bin.10_01675	0.250416
bin.10_01676	0.749696
bin.10_01677	0.504453
bin.10_01678	2.6718
bin.10_01679	1.05899
bin.10_01680	0.2975
bin.10_01681	0.431179
bin.10_01686	0.125208
bin.10_01689	0.554898
bin.10_01690	2.0905
bin.10_01691	1.39517
bin.10_01692	2.00613
bin.10_01694	0.544584
bin.10_01695	0.0980543
bin.10_01696	1.4292
bin.10_01697	0.317085
bin.10_01699	1.33784
bin.10_01706	1.47973
bin.10_01716	1.52929
bin.10_01717	14.0599
bin.10_01721	0.772727
bin.10_01722	0.826955
bin.10_01723	0.527903
bin.10_01724	4.15828
bin.10_01725	2.32448
bin.10_01726	1.58881
bin.10_01727	0.485714
bin.10_01728	137.694
bin.10_01729	0.122384
bin.10_01731	0.238783
bin.10_01732	1.0915
bin.10_01734	0.841915
bin.10_01735	1.04243
bin.10_01736	0.697947
bin.10_01738	0.968321
bin.10_01739	2.28896
bin.10_01741	1.01385
bin.10_01742	0.882489
bin.10_01745	0.396874
bin.10_01746	0.859198
bin.10_01747	1.41306
bin.10_01748	0.449021
bin.10_01749	2.62236
bin.10_01751	0.271284
bin.10_01752	0.559561
bin.10_01753	0.482432
bin.10_01754	0.25974
bin.10_01755	0.558069
bin.10_01757	0.422171
bin.10_01760	0.185669
bin.10_01762	1.73191
bin.10_01763	3.55719
bin.10_01764	4.38353
bin.10_01765	12.7949
bin.10_01766	1.23103
bin.10_01767	0.715413
bin.10_01769	0.380008
bin.10_01771	0.301426
bin.10_01772	1.81257
bin.10_01773	1.1098
bin.10_01775	6.00352
bin.10_01778	3.92915
bin.10_01779	0.907078
bin.10_01780	0.496587
bin.10_01781	1.08875
bin.10_01783	0.335609
bin.10_01785	0.535476
bin.10_01786	0.992213
bin.10_01787	0.419578
bin.10_01788	0.550726
bin.10_01789	0.350043
bin.10_01790	0.710368
bin.10_01791	0.141539
bin.10_01792	0.604719
bin.10_01794	1.89785
bin.10_01795	0.736147
bin.10_01798	0.355135
bin.10_01799	0.454242
bin.10_01801	0.320554
bin.10_01804	0.228183
bin.10_01808	0.590238
bin.10_01809	0.406925
bin.10_01810	0.210933
bin.10_01812	0.213703
bin.10_01813	0.533673
bin.10_01815	0.670201
bin.10_01816	0.454198
bin.10_01817	1.29964
bin.10_01819	1.35706
bin.10_01822	0.171037
bin.10_01823	0.552388
bin.10_01824	0.892967
bin.10_01827	0.277449
bin.10_01828	0.305194
bin.10_01829	1.97964
bin.10_01832	0.213236
bin.10_01835	0.27824
bin.10_01836	0.311026
bin.10_01837	0.502422
bin.10_01839	0.336766
bin.10_01844	0.846336
bin.10_01846	0.15601
bin.10_01850	0.843733
bin.10_01851	0.827645
bin.10_01852	0.435992
bin.10_01853	0.145764
bin.10_01854	0.485881
bin.10_01856	0.22677
bin.10_01859	0.253668
bin.10_01860	0.687861
bin.10_01862	0.829402
bin.10_01864	0.477912
bin.10_01866	0.246377
bin.10_01870	0.34632
bin.10_01871	0.289799
bin.10_01872	1.03506
bin.10_01873	0.957472
bin.10_01875	0.29328
bin.10_01876	0.503413
bin.10_01877	0.335225
bin.10_01878	0.672604
bin.10_01880	0.558685
bin.10_01882	0.669582
bin.10_01883	0.748369
bin.10_01884	3.02931
bin.10_01887	1.12975
bin.10_01888	0.991494
bin.10_01890	0.253011
bin.10_01891	2.547
bin.10_01893	2.96307
bin.10_01894	0.53957
bin.10_01895	2.07792
bin.10_01896	1.89635
bin.10_01899	1.00683
bin.10_01900	4.53907
bin.10_01901	1.65434
bin.10_01903	5.4005
bin.10_01905	2.71284
bin.10_01907	2.15848
bin.10_01909	0.545598
bin.10_01912	2.44155
bin.10_01913	0.400255
bin.10_01914	1.43621
bin.10_01915	0.996552
bin.10_01916	2.037
bin.10_01918	1.06624
bin.10_01923	1.14448
bin.10_01924	0.569378
bin.10_01925	1.84849
bin.10_01926	2.1996
bin.10_01927	4.10198
bin.10_01928	3.29558
bin.10_01929	2.84454
bin.10_01930	1.00064
bin.10_01931	2.16775
bin.10_01932	5.587
bin.10_01935	0.467953
bin.10_01936	0.32994
bin.10_01939	0.151649
bin.10_01940	0.237621
bin.10_01942	0.996552
bin.10_01943	0.502696
bin.10_01944	0.116667
bin.10_01949	1.17702
bin.10_01950	0.13583
bin.10_01951	2.13236
bin.10_01952	0.195324
bin.10_01956	1.18671
bin.10_01957	0.783703
bin.10_01959	1.15805
bin.10_01967	0.682952
bin.10_01968	0.503413
bin.10_01969	0.700087
bin.10_01971	0.237044
bin.10_01972	0.235899
bin.10_01974	0.204742
bin.10_01976	0.339105
bin.10_01977	1.55399
bin.10_01979	1.29738
bin.10_01981	0.231977
bin.10_01985	0.467283
bin.10_01986	0.751247
bin.10_01987	0.366603
bin.10_01988	4.43919
bin.10_01991	0.134521
bin.10_01992	1.25208
bin.10_01994	0.217027
bin.10_01995	1.45071
bin.10_01996	0.417359
bin.10_01998	0.382989
bin.10_02000	2.2037
bin.10_02004	0.482544
bin.10_02005	1.25375
bin.10_02006	0.556479
bin.10_02009	0.514409
bin.10_02010	7.5021
bin.10_02011	6.40407
bin.10_02012	6.83635
bin.10_02013	0.269785
bin.22_00001	0.269542
bin.22_00002	0.633641
bin.22_00003	1.97525
bin.22_00004	0.84638
bin.22_00005	0.170068
bin.22_00006	0.878009
bin.22_00007	0.485009
bin.22_00008	0.487957
bin.22_00009	0.430195
bin.22_00010	0.444965
bin.22_00011	0.288127
bin.22_00012	0.573803
bin.22_00013	0.522648
bin.22_00014	1.21078
bin.22_00015	0.637755
bin.22_00016	0.632911
bin.22_00017	0.895714
bin.22_00018	0.675147
bin.22_00019	0.816159
bin.22_00020	2.32512
bin.22_00021	1.23748
bin.22_00022	0.569358
bin.22_00023	0.303951
bin.22_00025	0.169173
bin.22_00026	17.7893
bin.22_00027	0.693277
bin.22_00028	1.22799
bin.22_00029	0.359462
bin.22_00030	0.556297
bin.22_00031	0.514175
bin.22_00032	1.57273
bin.22_00033	0.186567
bin.22_00035	1.20921
bin.22_00036	0.498339
bin.22_00037	0.177305
bin.22_00038	0.401786
bin.22_00039	0.679074
bin.22_00040	0.506912
bin.22_00041	0.335149
bin.22_00042	8.63693
bin.22_00043	0.486381
bin.22_00044	0.581395
bin.22_00045	0.555556
bin.22_00046	0.857143
bin.22_00047	0.399543
bin.22_00048	0.591684
bin.22_00049	0.575491
bin.22_00050	0.459957
bin.22_00051	1.51284
bin.22_00052	0.692042
bin.22_00053	1.72225
bin.22_00054	0.436205
bin.22_00055	2.29669
bin.22_00056	5.74391
bin.22_00057	0.478065
bin.22_00058	0.725323
bin.22_00059	0.211506
bin.22_00060	0.234192
bin.22_00061	0.281215
bin.22_00062	1.41775
bin.22_00063	0.839036
bin.22_00064	0.668273
bin.22_00065	0.635863
bin.22_00066	46.3586
bin.22_00067	0.764314
bin.22_00068	0.614035
bin.22_00069	0.620567
bin.22_00070	1.33467
bin.22_00071	0.582443
bin.22_00072	1.14098
bin.22_00073	5.50977
bin.22_00074	8.98966
bin.22_00075	15.0149
bin.22_00076	0.901396
bin.22_00077	1.51574
bin.22_00078	1.85065
bin.22_00079	0.67952
bin.22_00080	1.46286
bin.22_00081	0.639479
bin.22_00082	0.332475
bin.22_00083	0.542299
bin.22_00084	0.664596
bin.22_00085	0.501571
bin.22_00086	0.409717
bin.22_00087	0.279923
bin.22_00088	0.542371
bin.22_00089	0.343137
bin.22_00090	0.489034
bin.22_00091	0.133511
bin.22_00092	0.762281
bin.22_00093	0.528665
bin.22_00094	0.515464
bin.22_00095	0.649351
bin.22_00096	0.50859
bin.22_00097	0.498339
bin.22_00098	0.94451
bin.22_00099	0.408671
bin.22_00100	0.462963
bin.22_00107	0.496952
bin.22_00108	0.14977
bin.22_00109	0.646259
bin.22_00110	0.688468
bin.22_00111	0.344904
bin.22_00112	0.607386
bin.22_00113	4.6095
bin.22_00114	0.0787815
bin.22_00115	0.457875
bin.22_00116	0.533873
bin.22_00117	0.524246
bin.22_00118	0.433315
bin.22_00119	0.5743
bin.22_00120	0.346939
bin.22_00121	0.34182
bin.22_00122	0.227964
bin.22_00123	0.485633
bin.22_00124	0.630252
bin.22_00125	0.466619
bin.22_00126	0.274725
bin.22_00127	0.854978
bin.22_00128	0.578423
bin.22_00129	0.960884
bin.22_00130	0.503944
bin.22_00131	0.678372
bin.22_00132	0.724638
bin.22_00133	1.12245
bin.22_00134	0.603482
bin.22_00135	0.451031
bin.22_00136	0.344234
bin.22_00137	0.445293
bin.22_00138	0.47456
bin.22_00139	0.410509
bin.22_00140	1.05033
bin.22_00141	0.663013
bin.22_00142	0.440917
bin.22_00143	5.3592
bin.22_00144	0.614251
bin.22_00145	1.28571
bin.22_00146	0.616389
bin.22_00147	0.672159
bin.22_00148	0.402299
bin.22_00149	0.23166
bin.22_00150	0.343068
bin.22_00151	0.176056
bin.22_00152	0.606469
bin.22_00153	0.430485
bin.22_00154	0.485175
bin.22_00155	0.340842
bin.22_00156	0.339792
bin.22_00157	0.866995
bin.22_00158	0.684955
bin.22_00159	0.274725
bin.22_00160	0.433912
bin.22_00161	0.268603
bin.22_00162	0.316991
bin.22_00163	0.402276
bin.22_00164	2.36375
bin.22_00165	1.09534
bin.22_00166	0.840336
bin.22_00167	0.351288
bin.22_00168	0.355597
bin.22_00169	0.349779
bin.22_00170	0.206044
bin.22_00171	0.892122
bin.22_00172	0.168287
bin.22_00173	0.431034
bin.22_00174	0.386518
bin.22_00175	0.612245
bin.22_00176	0.530612
bin.22_00177	0.490497
bin.22_00178	0.225381
bin.22_00179	0.24975
bin.22_00180	0.771256
bin.22_00181	0.582637
bin.22_00182	0.461211
bin.22_00183	0.681391
bin.22_00184	0.784929
bin.22_00185	0.244898
bin.22_00186	0.25974
bin.22_00187	0.10989
bin.22_00188	0.327154
bin.22_00189	0.125313
bin.22_00190	0.793651
bin.22_00191	1.03119
bin.22_00192	0.710546
bin.22_00193	0.531915
bin.22_00194	0.641217
bin.22_00195	0.525903
bin.22_00196	0.398166
bin.22_00197	0.557012
bin.22_00198	0.17316
bin.22_00199	0.787923
bin.22_00200	0.56391
bin.22_00201	0.273488
bin.22_00202	0.488544
bin.22_00203	0.387847
bin.22_00204	0.771104
bin.22_00205	0.621811
bin.22_00206	0.29274
bin.22_00207	0.676692
bin.22_00208	0.582573
bin.22_00209	0.717474
bin.22_00210	0.314202
bin.22_00211	0.30303
bin.22_00212	0.544936
bin.22_00213	0.540216
bin.22_00214	0.673854
bin.22_00215	0.508069
bin.22_00216	0.632819
bin.22_00217	2.03362
bin.22_00218	1.89916
bin.22_00219	1.93254
bin.22_00220	0.557244
bin.22_00221	1.18333
bin.22_00222	0.372559
bin.22_00223	0.565417
bin.22_00224	0.572047
bin.22_00225	0.882186
bin.22_00226	1.47426
bin.22_00227	0.932301
bin.22_00228	0.288708
bin.22_00229	0.349087
bin.22_00230	1.01429
bin.22_00231	0.385714
bin.22_00232	0.651985
bin.22_00233	0.277393
bin.22_00234	0.659938
bin.22_00235	0.31746
bin.22_00236	0.877724
bin.22_00237	1.51124
bin.22_00238	0.406872
bin.22_00239	0.370804
bin.22_00240	0.633031
bin.22_00241	0.463446
bin.22_00242	0.569823
bin.22_00243	1.1352
bin.22_00244	0.440917
bin.22_00245	0.455182
bin.22_00246	0.53329
bin.22_00247	1.44516
bin.22_00248	0.757029
bin.22_00249	0.54458
bin.22_00250	0.393462
bin.22_00251	0.766642
bin.22_00252	0.3125
bin.22_00253	0.362319
bin.22_00254	1.01527
bin.22_00255	0.930657
bin.22_00256	0.579574
bin.22_00257	0.262857
bin.22_00258	0.570623
bin.22_00259	0.125313
bin.22_00260	0.198413
bin.22_00261	0.293754
bin.22_00262	0.451264
bin.22_00263	0.540216
bin.22_00264	1.00215
bin.22_00265	0.47123
bin.22_00266	0.198413
bin.22_00267	2.68105
bin.22_00268	0.259126
bin.22_00269	0.413763
bin.22_00270	1.15678
bin.22_00271	0.376601
bin.22_00272	0.591679
bin.22_00273	0.243255
bin.22_00274	0.361969
bin.22_00275	0.978095
bin.22_00276	0.640807
bin.22_00277	0.471356
bin.22_00278	0.805451
bin.22_00279	0.229247
bin.22_00280	0.50813
bin.22_00281	0.650609
bin.22_00282	0.487013
bin.22_00283	0.610902
bin.22_00284	0.677942
bin.22_00285	0.720125
bin.22_00286	0.885093
bin.22_00287	2.14565
bin.22_00288	0.58548
bin.22_00289	0.170068
bin.22_00290	0.805322
bin.22_00291	0.293177
bin.22_00292	0.769069
bin.22_00293	0.658263
bin.22_00294	0.449493
bin.22_00295	0.599233
bin.22_00296	0.783324
bin.22_00297	0.807705
bin.22_00298	0.985863
bin.22_00299	0.381679
bin.22_00300	1.06815
bin.22_00301	0.735294
bin.22_00302	0.629447
bin.22_00303	2.38222
bin.22_00304	0.451807
bin.22_00305	0.562771
bin.22_00306	0.551608
bin.22_00307	0.936768
bin.22_00308	0.877143
bin.22_00309	3.79296
bin.22_00310	0.156986
bin.22_00311	0.678979
bin.22_00312	0.336927
bin.22_00313	0.886564
bin.22_00314	0.240563
bin.22_00315	0.447942
bin.22_00316	0.387847
bin.22_00317	0.969246
bin.22_00318	0.668984
bin.22_00319	0.283822
bin.22_00320	0.789835
bin.22_00321	0.37478
bin.22_00322	0.382653
bin.22_00323	1.63146
bin.22_00324	0.660018
bin.22_00325	0.721154
bin.22_00326	0.620188
bin.22_00327	0.496032
bin.22_00328	0.782478
bin.22_00329	0.881459
bin.22_00330	0.675676
bin.22_00331	0.746487
bin.22_00332	0.478927
bin.22_00333	0.224383
bin.22_00334	0.373754
bin.22_00335	0.880065
bin.22_00336	0.80665
bin.22_00337	1.40625
bin.22_00338	0.455539
bin.22_00339	0.42328
bin.22_00340	0.538793
bin.22_00341	0.482625
bin.22_00342	0.327262
bin.22_00343	0.780312
bin.22_00344	0.394831
bin.22_00345	0.894236
bin.22_00346	0.807609
bin.22_00347	0.42328
bin.22_00348	0.359138
bin.22_00349	0.087535
bin.22_00350	0.4329
bin.22_00351	0.604396
bin.22_00352	1.14662
bin.22_00353	0.200267
bin.22_00354	0.333778
bin.22_00355	0.302663
bin.22_00356	0.355273
bin.22_00357	0.24077
bin.22_00358	0.194805
bin.22_00359	0.222058
bin.22_00360	0.323397
bin.22_00361	0.227085
bin.22_00362	0.372024
bin.22_00363	0.647981
bin.22_00364	0.432331
bin.22_00365	30.5085
bin.22_00366	0.816327
bin.22_00367	0.351732
bin.22_00368	0.461551
bin.22_00369	1.43653
bin.22_00370	0.464286
bin.22_00371	0.742228
bin.22_00372	0.472255
bin.22_00373	0.305663
bin.22_00374	0.795053
bin.22_00375	0.81619
bin.22_00376	0.28626
bin.22_00377	0.395726
bin.22_00378	0.165685
bin.22_00379	0.0686813
bin.22_00380	0.226757
bin.22_00381	1.21065
bin.22_00382	1.44744
bin.22_00383	0.37358
bin.22_00384	0.564713
bin.22_00385	0.705435
bin.22_00386	0.719027
bin.22_00387	0.198413
bin.22_00388	0.090799
bin.22_00389	0.229358
bin.22_00390	0.470312
bin.22_00391	0.337635
bin.22_00392	0.0310559
bin.22_00393	0.538406
bin.22_00394	0.157233
bin.22_00395	0.567766
bin.22_00396	0.822677
bin.22_00397	0.903361
bin.22_00398	0.162338
bin.22_00399	0.540216
bin.22_00400	0.4329
bin.22_00401	0.41744
bin.22_00404	0.689508
bin.22_00405	0.549451
bin.22_00406	0.2255
bin.22_00407	0.31477
bin.22_00408	0.349206
bin.22_00409	0.432028
bin.22_00410	0.560224
bin.22_00411	0.20782
bin.22_00412	0.4111
bin.22_00413	0.336927
bin.22_00414	0.404088
bin.22_00415	0.364146
bin.22_00416	0.451
bin.22_00417	1.01802
bin.22_00418	0.678571
bin.22_00419	0.392157
bin.22_00420	0.743374
bin.22_00421	0.517934
bin.22_00422	0.647016
bin.22_00423	0.349087
bin.22_00424	0.289153
bin.22_00425	0.649085
bin.22_00426	0.156986
bin.22_00427	0.483193
bin.22_00428	0.982408
bin.22_00429	1.0485
bin.22_00430	1.90224
bin.22_00431	0.76087
bin.22_00432	0.390625
bin.22_00433	1.20406
bin.22_00434	0.369748
bin.22_00435	0.448672
bin.22_00436	0.854037
bin.22_00437	0.327022
bin.22_00438	0.511794
bin.22_00439	0.408412
bin.22_00440	0.690701
bin.22_00441	0.659341
bin.22_00442	0.55371
bin.22_00443	0.510204
bin.22_00444	0.77137
bin.22_00445	0.518722
bin.22_00446	0.604212
bin.22_00447	0.358379
bin.22_00448	0.588235
bin.22_00449	0.465449
bin.22_00450	0.630997
bin.22_00451	0.393971
bin.22_00452	0.626566
bin.22_00453	0.670776
bin.22_00454	0.34595
bin.22_00455	0.457875
bin.22_00456	0.414079
bin.22_00457	0.360231
bin.22_00458	2.78646
bin.22_00459	0.584244
bin.22_00460	0.357143
bin.22_00461	0.525743
bin.22_00462	0.733855
bin.22_00463	0.615079
bin.22_00464	0.254147
bin.22_00465	0.365478
bin.22_00466	0.735822
bin.22_00467	0.344234
bin.22_00468	0.957004
bin.22_00469	0.504393
bin.22_00470	0.045208
bin.22_00471	0.389257
bin.22_00472	0.533049
bin.22_00473	1.12505
bin.22_00474	0.253456
bin.22_00475	2733.49
bin.22_00476	0.494997
bin.22_00477	0.58309
bin.22_00478	0.786056
bin.22_00479	0.725446
bin.22_00480	0.619835
bin.22_00481	0.482431
bin.22_00482	0.647274
bin.22_00483	0.44964
bin.22_00484	0.882515
bin.22_00485	0.424955
bin.22_00486	0.582084
bin.22_00487	6.91224
bin.22_00488	0.611772
bin.22_00489	0.377107
bin.22_00490	0.598563
bin.22_00491	0.836735
bin.22_00492	0.572678
bin.22_00493	0.292925
bin.22_00494	0.18797
bin.22_00495	0.712822
bin.22_00496	0.917649
bin.22_00497	0.62335
bin.22_00498	0.488181
bin.22_00499	0.322014
bin.22_00500	0.714286
bin.22_00501	0.633306
bin.22_00502	0.388199
bin.22_00503	0.841837
bin.22_00504	0.138249
bin.22_00505	0.785524
bin.22_00506	0.697865
bin.22_00507	0.735294
bin.22_00508	0.753743
bin.22_00509	0.609756
bin.22_00510	0.237342
bin.22_00511	0.477783
bin.22_00512	0.359462
bin.22_00513	0.701147
bin.22_00514	1.93588
bin.22_00515	3.56272
bin.22_00516	0.446429
bin.22_00517	0.205399
bin.22_00518	0.636364
bin.22_00519	0.421245
bin.22_00520	0.405162
bin.22_00521	0.858682
bin.22_00522	0.519364
bin.22_00523	0.682667
bin.22_00524	0.300752
bin.22_00525	0.463407
bin.22_00526	0.300963
bin.22_00527	0.415677
bin.22_00528	1.07752
bin.22_00529	0.308642
bin.22_00530	0.541638
bin.22_00531	0.14881
bin.22_00532	0.494071
bin.22_00533	0.657895
bin.22_00534	0.446429
bin.22_00535	0.752119
bin.22_00536	0.370013
bin.22_00537	0.428571
bin.22_00538	0.950911
bin.22_00539	0.74373
bin.22_00540	0.232387
bin.22_00541	0.661376
bin.22_00542	0.311271
bin.22_00543	0.693637
bin.22_00544	0.376593
bin.22_00545	0.376559
bin.22_00546	0.260771
bin.22_00547	0.308642
bin.22_00548	0.561704
bin.22_00549	0.761769
bin.22_00550	0.395909
bin.22_00551	0.238095
bin.22_00552	0.212164
bin.22_00553	0.339721
bin.22_00554	0.516351
bin.22_00555	0.14518
bin.22_00556	0.42897
bin.22_00557	0.396825
bin.22_00558	0.844096
bin.22_00559	0.0919681
bin.22_00560	0.4563
bin.22_00561	0.566038
bin.22_00562	0.266698
bin.22_00563	0.173745
bin.22_00564	0.59817
bin.22_00565	1.61304
bin.22_00566	0.578471
bin.22_00567	0.285714
bin.22_00568	0.143816
bin.22_00569	0.35563
bin.22_00570	0.922422
bin.22_00571	0.813492
bin.22_00572	7.2333
bin.22_00573	0.997682
bin.22_00574	0.707651
bin.22_00575	0.492384
bin.22_00576	0.873016
bin.22_00577	0.24888
bin.22_00578	0.586854
bin.22_00579	0.670691
bin.22_00580	0.649351
bin.22_00581	0.811688
bin.22_00582	1.22701
bin.22_00583	0.756303
bin.22_00584	0.611772
bin.22_00585	0.505594
bin.22_00586	0.451
bin.22_00587	0.587194
bin.22_00588	0.504658
bin.22_00590	0.549451
bin.22_00591	0.595238
bin.22_00592	0.325415
bin.22_00593	0.986395
bin.22_00594	0.298777
bin.22_00595	0.311962
bin.22_00596	0.227394
bin.22_00597	0.431711
bin.22_00598	0.809681
bin.22_00599	0.458444
bin.22_00600	0.324675
bin.22_00601	0.223881
bin.22_00602	0.897104
bin.22_00604	0.78085
bin.22_00605	0.165344
bin.22_00606	0.77551
bin.22_00607	0.285714
bin.22_00608	0.577731
bin.22_00609	0.857143
bin.22_00610	0.641574
bin.22_00611	1.52842
bin.22_00612	1.12993
bin.22_00613	0.556586
bin.22_00614	0.290698
bin.22_00615	1.41526
bin.22_00616	0.460829
bin.22_00617	0.248756
bin.22_00618	0.74484
bin.22_00619	1.21362
bin.22_00620	0.308123
bin.22_00621	0.238095
bin.22_00622	0.234192
bin.22_00623	0.409567
bin.22_00624	0.177936
bin.22_00625	0.803329
bin.22_00626	0.3663
bin.22_00627	0.437318
bin.22_00628	0.214286
bin.22_00629	0.798901
bin.22_00630	0.532834
bin.22_00631	0.369713
bin.22_00632	0.228635
bin.22_00633	0.686813
bin.22_00634	0.0330688
bin.22_00635	0.765306
bin.22_00636	1.01832
bin.22_00637	0.291545
bin.22_00638	0.301312
bin.22_00639	0.252845
bin.22_00640	11.8432
bin.22_00641	1.11833
bin.22_00642	6.72805
bin.22_00643	0.572519
bin.22_00644	0.608766
bin.22_00645	0.150742
bin.22_00646	0.238095
bin.22_00647	0.455085
bin.22_00648	0.319549
bin.22_00649	0.311791
bin.22_00650	0.615764
bin.22_00651	1.01411
bin.22_00652	0.559927
bin.22_00653	0.385299
bin.22_00654	0.420837
bin.22_00655	0.334169
bin.22_00656	0.873587
bin.22_00657	0.349087
bin.22_00658	0.342857
bin.22_00659	0.543478
bin.22_00660	0.698174
bin.22_00661	0.355661
bin.22_00662	0.38684
bin.22_00663	0.246305
bin.22_00664	0.190646
bin.22_00665	0.360322
bin.22_00666	0.389894
bin.22_00667	0.266525
bin.22_00668	0.280899
bin.22_00669	0.277393
bin.22_00670	0.263663
bin.22_00671	0.984723
bin.22_00672	0.290179
bin.22_00673	0.319549
bin.22_00674	0.40107
bin.22_00675	0.340136
bin.22_00676	0.333333
bin.22_00677	0.81266
bin.22_00678	0.244618
bin.22_00679	0.0835422
bin.22_00680	0.164835
bin.22_00681	0.361446
bin.22_00682	0.157385
bin.22_00683	0.412448
bin.22_00684	0.513088
bin.22_00685	0.655479
bin.22_00686	0.957493
bin.22_00687	0.496278
bin.22_00688	0.363196
bin.22_00689	0.716175
bin.22_00690	0.349206
bin.22_00691	0.651721
bin.22_00692	0.644224
bin.22_00693	1.1746
bin.22_00694	0.246305
bin.22_00695	0.657555
bin.22_00696	0.429476
bin.22_00697	0.776398
bin.22_00698	0.607903
bin.22_00700	0.318732
bin.22_00701	0.0457875
bin.22_00702	0.762573
bin.22_00703	0.278293
bin.22_00704	0.377468
bin.22_00705	0.361481
bin.22_00706	0.414747
bin.22_00707	1.1939
bin.22_00708	0.790445
bin.22_00709	0.828729
bin.22_00710	0.460499
bin.22_00711	0.178103
bin.22_00712	0.473037
bin.22_00713	0.33345
bin.22_00714	0.640469
bin.22_00715	0.284091
bin.22_00716	0.383436
bin.22_00717	0.491436
bin.22_00718	0.587558
bin.22_00719	0.395946
bin.22_00720	0.934421
bin.22_00721	0.714286
bin.22_00722	0.560115
bin.22_00723	0.991071
bin.22_00724	0.151976
bin.22_00725	1.08628
bin.22_00726	0.624376
bin.22_00727	1.10902
bin.22_00728	0.355305
bin.22_00729	0.38946
bin.22_00730	0.659747
bin.22_00731	0.228712
bin.22_00732	0.2763
bin.22_00733	0.656711
bin.22_00734	0.15006
bin.22_00735	0.156986
bin.22_00736	0.422574
bin.22_00737	0.682628
bin.22_00738	1.47561
bin.22_00739	0.45208
bin.22_00740	0.357143
bin.22_00741	0.142857
bin.22_00742	0.121951
bin.22_00743	0.264848
bin.22_00744	0.88909
bin.22_00745	0.464286
bin.22_00746	0.16035
bin.22_00747	0.39929
bin.22_00748	0.359138
bin.22_00749	4.9375
bin.22_00750	0.522864
bin.22_00754	0.289575
bin.22_00755	0.647976
bin.22_00756	0.345622
bin.22_00757	0.260417
bin.22_00758	0.69511
bin.22_00759	0.0904159
bin.22_00760	0.5
bin.22_00761	0.762283
bin.22_00762	0.685904
bin.22_00763	0.756113
bin.22_00764	0.504658
bin.22_00765	0.10352
bin.22_00766	0.593889
bin.22_00767	0.47086
bin.22_00768	0.561636
bin.22_00769	0.542221
bin.22_00770	0.454545
bin.22_00771	0.283197
bin.22_00772	0.584975
bin.22_00773	0.44484
bin.22_00774	0.66586
bin.22_00775	0.879516
bin.22_00776	0.437318
bin.22_00777	0.674326
bin.22_00778	0.782313
bin.22_00779	0.322719
bin.22_00780	0.949698
bin.22_00781	0.315982
bin.22_00782	0.528507
bin.22_00783	0.72381
bin.22_00784	0.351067
bin.22_00785	0.292208
bin.22_00786	0.285714
bin.22_00787	0.866529
bin.22_00788	0.638371
bin.22_00789	0.8519
bin.22_00790	0.677865
bin.22_00791	0.683422
bin.22_00792	0.870647
bin.22_00793	0.40633
bin.22_00794	0.707547
bin.22_00795	0.568044
bin.22_00796	0.650759
bin.22_00797	0.438005
bin.22_00798	0.344968
bin.22_00799	0.635486
bin.22_00800	0.513464
bin.22_00801	0.287632
bin.22_00802	0.338346
bin.22_00803	0.612245
bin.22_00804	0.5898
bin.22_00805	1.15512
bin.22_00806	0.172414
bin.22_00807	0.494071
bin.22_00808	0.510204
bin.22_00809	0.635348
bin.22_00810	0.454959
bin.22_00811	0.62616
bin.22_00812	0.389894
bin.22_00813	0.3663
bin.22_00814	0.466112
bin.22_00815	0.479094
bin.22_00816	0.875576
bin.22_00817	0.0327654
bin.22_00818	0.265306
bin.22_00819	0.736607
bin.22_00820	1.30105
bin.22_00821	1.19432
bin.22_00822	0.697055
bin.22_00823	0.3861
bin.22_00824	0.506494
bin.22_00825	0.480271
bin.22_00826	1.2461
bin.22_00827	0.479556
bin.22_00828	0.815637
bin.22_00829	0.321429
bin.22_00831	2.22078
bin.22_00832	0.193878
bin.22_00833	0.309885
bin.22_00834	1.07143
bin.22_00835	0.861529
bin.22_00836	3.0022
bin.22_00837	1.03111
bin.22_00838	1.27528
bin.22_00839	3
bin.22_00840	0.992233
bin.22_00841	0.678159
bin.22_00842	0.9758
bin.22_00843	1.60138
bin.22_00844	0.0446429
bin.22_00845	0.75188
bin.22_00846	0.802277
bin.22_00847	0.607143
bin.22_00848	0.592705
bin.22_00849	0.6386
bin.22_00850	0.816327
bin.22_00851	0.954098
bin.22_00852	0.638628
bin.22_00854	2.27899
bin.22_00855	0.829348
bin.22_00856	1.03952
bin.22_00857	0.415028
bin.22_00858	0.377358
bin.22_00859	0.744919
bin.22_00860	0.689223
bin.22_00861	0.633298
bin.22_00862	0.584703
bin.22_00863	0.57398
bin.22_00864	0.78725
bin.22_00865	0.530256
bin.22_00866	1.14714
bin.22_00867	0.400119
bin.22_00868	0.526024
bin.22_00869	0.773928
bin.22_00870	0.46875
bin.22_00871	0.556206
bin.22_00872	0.695623
bin.22_00873	0.505952
bin.22_00874	0.895413
bin.22_00875	0.558036
bin.22_00876	0.790584
bin.22_00877	0.562622
bin.22_00878	1.27246
bin.22_00879	0.880162
bin.22_00880	0.764491
bin.22_00881	1.68939
bin.22_00882	0.769286
bin.22_00883	0.750328
bin.22_00884	0.796108
bin.22_00885	0.799201
bin.22_00886	1.44904
bin.22_00887	1.64751
bin.22_00888	0.864175
bin.22_00889	0.531915
bin.22_00890	0.588067
bin.22_00891	0.421719
bin.22_00892	0.904993
bin.22_00893	0.280612
bin.22_00894	1.52227
bin.22_00895	2.45614
bin.22_00896	2.04316
bin.22_00897	0.918203
bin.22_00898	0.444664
bin.22_00899	0.916103
bin.22_00900	0.551081
bin.22_00901	13.2955
bin.22_00902	79.8818
bin.22_00903	0.690112
bin.22_00904	0.0821018
bin.22_00905	0.56391
bin.22_00906	1.89164
bin.22_00907	0.610119
bin.22_00908	0.353826
bin.22_00909	0.671691
bin.22_00910	0.296319
bin.22_00911	0.47473
bin.22_00912	0.624133
bin.22_00913	0.490196
bin.22_00914	0.840336
bin.22_00915	0.371058
bin.22_00916	0.699034
bin.22_00917	0.393375
bin.22_00918	0.595238
bin.22_00919	0.438596
bin.22_00920	0.771429
bin.22_00921	0.404067
bin.22_00922	0.213322
bin.22_00923	0.313972
bin.22_00924	0.524617
bin.22_00925	0.446429
bin.22_00926	0.279503
bin.22_00927	0.681896
bin.22_00928	0.687235
bin.22_00929	0.247525
bin.22_00935	0.824632
bin.22_00936	0.528318
bin.22_00937	0.473697
bin.22_00938	0.30525
bin.22_00939	0.268276
bin.22_00941	0.171323
[truncated: 52,096 more rows]

## Sheet: Sheet4 quantiles
contig	quartile	octile
bin24	0.963501	1.34179
bin22	0.765804	1.04143
bin54	1.41379	2.29655
bin10	1.06091	1.68599
bin68	1.11406	1.65186
bin59	2.14531	3.78691
bin64	0.899861	1.34803
bin40	0.769417	1.19173
bin53	0.896739	1.33603
bin29	1.61636	2.25809
bin44	0.875581	1.22696
bin41	0.885887	1.22303
bin79	0.88615	1.34039
bin76	0.728501	0.992143
bin89	0.755966	1.01976
bin42	0.960209	1.34995
bin32	1.1933	1.82976
bin83	1.29506	1.97021
bin67	1.57719	2.36888
bin36	0.994393	1.55245
bin58	1.05144	1.70424
bin50	1.53141	2.60049
bin57	1.3427	2.16205
bin85	2.14042	3.81012
bin45	1.31027	2.00425
bin33	1.78128	3.36601
bin2	0.995897	1.50954
bin8	1.125	1.66779
bin84	0.949192	1.35283
bin87	1.09857	1.84775
